# Supplementary material for: 3,3′-Bis(chloro­meth­yl)-4,4′-dieth­oxy-1,1′-biphen­yl
Source: Acta Crystallogr Sect E Struct Rep Online. 2014 Mar 5;70(Pt 4):o387. doi: 10.1107/S1600536814004528 (PMC3998594; doi:10.1107/S1600536814004528)
Supplement: Supplementary file 1 [file e-70-0o387-sup1.cif]

##############################################################################
#                                                                            #
# This CIF contains the data in a paper accepted for publication in          #
# Acta Crystallographica Section E. It conforms to the requirements of       #
# Notes for Authors for Acta Crystallographica Section E, and has been       #
# peer reviewed under the auspices of the IUCr Commission on Journals.       #
#                                                                            #
# Full details of the Crystallographic Information File format               #
# are given in the paper "The Crystallographic Information File (CIF):       #
# a New Standard Archive File for Crystallography" by S. R. Hall, F. H.      #
# Allen and I. D. Brown [Acta Cryst. (1991), A47, 655-685].                  #
#                                                                            #
# The current version of the core CIF dictionary is obtainable from          #
# ftp://ftp.iucr.org/pub/cif_core.dic.                                       #
#                                                                            #
# Software is freely available for graphical display of the structure(s)     #
# in this CIF. For information consult the CIF software page                 #
# http://www.iucr.org/resources/cif/software.                                #
#                                                                            #
# This file may be used for bona fide research purposes within the           #
# scientific community so long as proper attribution is given to the journal # 
# article from which it was obtained.                                        #
#                                                                            #
##############################################################################
data_I
_database_code_depnum_ccdc_archive 'CCDC 988921'
_audit_creation_method     SHELXL-97
_chemical_name_systematic
;
3,3'-Bis(chloromethyl)-4,4'-diethoxy-1,1'-biphenyl
;
_chemical_name_common
;
;
_chemical_formula_moiety     'C18 H20 Cl2 O2'
_chemical_formula_sum     'C18 H20 Cl2 O2'
_chemical_formula_iupac     'C18 H20 Cl2 O2'
_chemical_formula_weight     339.24
_chemical_melting_point     ?
_symmetry_cell_setting     monoclinic
_symmetry_space_group_name_H-M     'P 21/n'
_symmetry_space_group_name_hall     '-P 2yn'
loop_
    _symmetry_equiv_pos_as_xyz
    'x, y, z'
    '-x+1/2, y+1/2, -z+1/2'
    '-x, -y, -z'
    'x-1/2, -y-1/2, z-1/2'
_cell_length_a     4.984(2)
_cell_length_b     11.598(5)
_cell_length_c     14.578(8)
_cell_angle_alpha     90.00
_cell_angle_beta     98.387(2)
_cell_angle_gamma     90.00
_cell_volume     833.7(7)
_cell_formula_units_Z     2
_cell_measurement_reflns_used     8808
_cell_measurement_theta_min     2.253
_cell_measurement_theta_max     29.031
_cell_measurement_temperature     298(2)
_exptl_crystal_description     needle
_exptl_crystal_colour     colourless
_exptl_crystal_size_max     0.20
_exptl_crystal_size_mid     0.14
_exptl_crystal_size_min     0.10
_exptl_crystal_density_diffrn     1.351
_exptl_crystal_density_meas     ?
_exptl_crystal_density_method     'not measured'
_exptl_crystal_F_000     356
_exptl_absorpt_coefficient_mu     0.394
_exptl_absorpt_correction_type     multi-scan
_exptl_absorpt_process_details     '(SORTAV; Blessing, 1995)'
_exptl_absorpt_correction_T_min     0.937
_exptl_absorpt_correction_T_max     0.953
_exptl_special_details     ?
_diffrn_ambient_temperature     298(2)
_diffrn_radiation_type     MoK\a
_diffrn_radiation_wavelength     0.71073
_diffrn_radiation_source     'fine-focus sealed tube'
_diffrn_radiation_monochromator     graphite
_diffrn_measurement_device_type     'Bruker--Nonius KappaCCD'
_diffrn_measurement_method     phi/w
_diffrn_detector_area_resol_mean     ?
_diffrn_reflns_number     8808
_diffrn_reflns_av_R_equivalents     0.0480
_diffrn_reflns_av_sigmaI/netI     0.0653
_diffrn_reflns_theta_min     2.25
_diffrn_reflns_theta_max     28.07
_diffrn_reflns_theta_full     28.07
_diffrn_measured_fraction_theta_max     0.986
_diffrn_measured_fraction_theta_full     0.986
_diffrn_reflns_limit_h_min     -6
_diffrn_reflns_limit_h_max     6
_diffrn_reflns_limit_k_min     0
_diffrn_reflns_limit_k_max     15
_diffrn_reflns_limit_l_min     0
_diffrn_reflns_limit_l_max     19
_diffrn_standards_number     ?
_diffrn_standards_interval_count     ?
_diffrn_standards_interval_time     ?
_diffrn_standards_decay_%     ?
_refine_special_details
;
Refinement of <i>F</i>^2^ against ALL reflections. The weighted <i>R</i>-factor
<i>wR</i> and goodness of fit <i>S</i> are based on <i>F</i>^2^, conventional
<i>R</i>-factors <i>R</i> are based on <i>F</i>, with <i>F</i> set to zero for
negative <i>F</i>^2^. The threshold expression of <i>F</i>^2^ >
2\s(<i>F</i>^2^) is used only for calculating <i>R</i>-factors(gt) <i>etc</i>.
and is not relevant to the choice of reflections for refinement.
<i>R</i>-factors based on <i>F</i>^2^ are statistically about twice as large
as those based on <i>F</i>, and <i>R</i>- factors based on ALL data will be
even larger.
;
_reflns_number_total     2010
_reflns_number_gt     1252
_reflns_threshold_expression     I>2\s(I)
_refine_ls_structure_factor_coef     Fsqd
_refine_ls_matrix_type     full
_refine_ls_R_factor_all     0.0957
_refine_ls_R_factor_gt     0.0484
_refine_ls_wR_factor_gt     0.1331
_refine_ls_wR_factor_ref     0.1485
_refine_ls_goodness_of_fit_ref     1.048
_refine_ls_restrained_S_all     1.048
_refine_ls_number_reflns     2010
_refine_ls_number_parameters     100
_refine_ls_number_restraints     0
_refine_ls_hydrogen_treatment     constr
_refine_ls_weighting_scheme     calc
_refine_ls_weighting_details
         'calc w=1/[\s^2^(Fo^2^)+(0.0770P)^2^+0.0590P] where P=(Fo^2^+2Fc^2^)/3'
_atom_sites_solution_hydrogens     geom
_atom_sites_solution_primary     direct
_atom_sites_solution_secondary     difmap
_refine_ls_shift/su_max     0.000
_refine_ls_shift/su_mean     0.000
_refine_diff_density_max     0.263
_refine_diff_density_min     -0.280
_refine_ls_extinction_method     none
_refine_ls_extinction_coef     ?
loop_
    _atom_type_symbol
    _atom_type_description
    _atom_type_scat_dispersion_real
    _atom_type_scat_dispersion_imag
    _atom_type_scat_source
    'C' 'C' 0.0033 0.0016
                         'International Tables Vol C Tables 4.2.6.8 and 6.1.1.4'
    'H' 'H' 0.0000 0.0000
                         'International Tables Vol C Tables 4.2.6.8 and 6.1.1.4'
    'Cl' 'Cl' 0.1484 0.1585
                         'International Tables Vol C Tables 4.2.6.8 and 6.1.1.4'
    'O' 'O' 0.0106 0.0060
                         'International Tables Vol C Tables 4.2.6.8 and 6.1.1.4'
_computing_data_collection     'COLLECT (Nonius, 2002)'
_computing_cell_refinement     'DENZO/SCALEPACK (Otwinowski & Minor, 1997)'
_computing_data_reduction     'DENZO/SCALEPACK (Otwinowski & Minor, 1997)'
_computing_structure_solution     'SIR2004 (Burla <i>et al.</i>, 2005)'
_computing_structure_refinement     'SHELXL97 (Sheldrick, 2008)'
_computing_molecular_graphics     'ORTEP-3 for Windows (Farrugia, 2012)'
_computing_publication_material     'SHELXL97 (Sheldrick, 2008)'
loop_
    _atom_site_type_symbol
    _atom_site_label
    _atom_site_fract_x
    _atom_site_fract_y
    _atom_site_fract_z
    _atom_site_U_iso_or_equiv
    _atom_site_adp_type
    _atom_site_calc_flag
    _atom_site_refinement_flags
    _atom_site_occupancy
    _atom_site_symmetry_multiplicity
    _atom_site_disorder_assembly
    _atom_site_disorder_group
    Cl Cl 0.58814(14) 0.13757(6) 0.12470(5) 0.0713(3) Uani d . 1 1 . .
    O O 0.5754(3) 0.20148(12) -0.11362(11) 0.0483(4) Uani d . 1 1 . .
    C C1 0.0870(3) 0.45550(16) -0.01787(13) 0.0345(4) Uani d . 1 1 . .
    C C2 0.1168(4) 0.34506(17) 0.01950(15) 0.0391(5) Uani d . 1 1 . .
    H H2 0.0217 0.3264 0.0678 0.047 Uiso calc R 1 1 . .
    C C3 0.2804(4) 0.26160(17) -0.01136(13) 0.0385(5) Uani d . 1 1 . .
    C C4 0.4206(4) 0.28839(17) -0.08584(14) 0.0388(5) Uani d . 1 1 . .
    C C5 0.3944(4) 0.39671(18) -0.12463(14) 0.0425(5) Uani d . 1 1 . .
    H H5 0.4869 0.4150 -0.1737 0.051 Uiso calc R 1 1 . .
    C C6 0.2315(4) 0.47848(18) -0.09126(14) 0.0424(5) Uani d . 1 1 . .
    H H6 0.2173 0.5512 -0.1185 0.051 Uiso calc R 1 1 . .
    C C7 0.3035(4) 0.14484(18) 0.03221(16) 0.0493(6) Uani d . 1 1 . .
    H H7A 0.3263 0.0876 -0.0145 0.059 Uiso calc R 1 1 . .
    H H7B 0.1377 0.1272 0.0568 0.059 Uiso calc R 1 1 . .
    C C8 0.7054(4) 0.2217(2) -0.19346(16) 0.0500(6) Uani d . 1 1 . .
    H H8A 0.8346 0.2844 -0.1816 0.060 Uiso calc R 1 1 . .
    H H8B 0.5720 0.2422 -0.2462 0.060 Uiso calc R 1 1 . .
    C C9 0.8482(5) 0.1126(2) -0.21296(19) 0.0618(7) Uani d . 1 1 . .
    H H9A 0.9380 0.1234 -0.2663 0.093 Uiso calc R 1 1 . .
    H H9B 0.7183 0.0513 -0.2248 0.093 Uiso calc R 1 1 . .
    H H9C 0.9795 0.0932 -0.1603 0.093 Uiso calc R 1 1 . .
loop_
    _atom_site_aniso_label
    _atom_site_aniso_U_11
    _atom_site_aniso_U_22
    _atom_site_aniso_U_33
    _atom_site_aniso_U_12
    _atom_site_aniso_U_13
    _atom_site_aniso_U_23
    Cl 0.0797(5) 0.0631(5) 0.0694(5) 0.0113(3) 0.0046(3) 0.0182(3)
    O 0.0565(9) 0.0371(9) 0.0568(9) 0.0086(6) 0.0266(7) -0.0025(7)
    C1 0.0339(10) 0.0325(11) 0.0380(10) 0.0000(7) 0.0090(7) -0.0006(8)
    C2 0.0423(10) 0.0346(12) 0.0433(11) 0.0010(8) 0.0156(8) 0.0015(9)
    C3 0.0444(11) 0.0293(11) 0.0435(11) -0.0001(8) 0.0115(9) -0.0002(9)
    C4 0.0364(10) 0.0359(12) 0.0459(12) 0.0019(7) 0.0122(8) -0.0045(9)
    C5 0.0466(12) 0.0398(12) 0.0454(12) 0.0020(8) 0.0206(9) 0.0042(9)
    C6 0.0485(11) 0.0327(11) 0.0490(12) 0.0026(8) 0.0169(9) 0.0071(9)
    C7 0.0557(13) 0.0360(12) 0.0596(15) 0.0039(9) 0.0193(11) 0.0031(10)
    C8 0.0524(13) 0.0511(14) 0.0503(13) 0.0068(10) 0.0206(10) -0.0039(10)
    C9 0.0685(16) 0.0540(16) 0.0679(16) 0.0123(11) 0.0267(13) -0.0088(12)
_geom_special_details
;
All s.u.'s (except the s.u. in the dihedral angle between two l.s. planes) are
estimated using the full covariance matrix. The cell s.u.'s are taken into
account individually in the estimation of s.u.'s in distances, angles and
torsion angles; correlations between s.u.'s in cell parameters are only used
when they are defined by crystal symmetry. An approximate (isotropic)
treatment of cell s.u.'s is used for estimating s.u.'s involving l.s. planes.
;
loop_
    _geom_bond_atom_site_label_1
    _geom_bond_atom_site_label_2
    _geom_bond_site_symmetry_2
    _geom_bond_distance
    _geom_bond_publ_flag
    Cl C7 . 1.811(2) ?
    O C4 . 1.366(2) ?
    O C8 . 1.432(3) ?
    C1 C2 . 1.391(3) ?
    C1 C6 . 1.399(3) ?
    C1 C1 3_565 1.490(3) ?
    C2 C3 . 1.382(3) ?
    C3 C4 . 1.409(3) ?
    C3 C7 . 1.493(3) ?
    C4 C5 . 1.376(3) ?
    C5 C6 . 1.382(3) ?
    C8 C9 . 1.499(3) ?
loop_
    _geom_angle_atom_site_label_1
    _geom_angle_atom_site_label_2
    _geom_angle_atom_site_label_3
    _geom_angle_site_symmetry_1
    _geom_angle_site_symmetry_3
    _geom_angle
    _geom_angle_publ_flag
    C4 O C8 . . 117.53(16) ?
    C2 C1 C6 . . 115.93(17) ?
    C2 C1 C1 . 3_565 122.3(2) ?
    C6 C1 C1 . 3_565 121.7(2) ?
    C3 C2 C1 . . 123.47(18) ?
    C3 C2 H2 . . 118.3 ?
    C1 C2 H2 . . 118.3 ?
    C2 C3 C4 . . 118.59(18) ?
    C2 C3 C7 . . 120.61(18) ?
    C4 C3 C7 . . 120.78(17) ?
    O C4 C5 . . 125.14(18) ?
    O C4 C3 . . 115.51(17) ?
    C5 C4 C3 . . 119.35(17) ?
    C4 C5 C6 . . 120.47(18) ?
    C4 C5 H5 . . 119.8 ?
    C6 C5 H5 . . 119.8 ?
    C5 C6 C1 . . 122.17(19) ?
    C5 C6 H6 . . 118.9 ?
    C1 C6 H6 . . 118.9 ?
    C3 C7 Cl . . 111.25(15) ?
    C3 C7 H7A . . 109.4 ?
    Cl C7 H7A . . 109.4 ?
    C3 C7 H7B . . 109.4 ?
    Cl C7 H7B . . 109.4 ?
    H7A C7 H7B . . 108.0 ?
    O C8 C9 . . 107.42(19) ?
    O C8 H8A . . 110.2 ?
    C9 C8 H8A . . 110.2 ?
    O C8 H8B . . 110.2 ?
    C9 C8 H8B . . 110.2 ?
    H8A C8 H8B . . 108.5 ?
    C8 C9 H9A . . 109.5 ?
    C8 C9 H9B . . 109.5 ?
    H9A C9 H9B . . 109.5 ?
    C8 C9 H9C . . 109.5 ?
    H9A C9 H9C . . 109.5 ?
    H9B C9 H9C . . 109.5 ?
_iucr_refine_instructions_details
;
TITL    bipet2cl2 in P 21/n
CELL   0.71073      4.984   11.598   14.578   90.000   98.387   90.000
ZERR         2      0.002    0.005    0.008    0.000    0.002    0.000
LATT  1
SYMM 1/2-X,1/2+Y,1/2-Z
SFAC        C       H         CL      O
UNIT        36      40        4       4
L.S.      10
FMAP      2
PLAN     25
ACTA   56.15
SHEL 30 0.755
OMIT  0  0  2
WGHT    0.080400    0.056900
FVAR       3.44554
CL    3    0.588162    0.137564    0.124697    11.00000    0.07972    0.06309 =
         0.06939    0.01819    0.00463    0.01127
O     4    0.575439    0.201486   -0.113617    11.00000    0.05651    0.03714 =
         0.05681   -0.00248    0.02661    0.00855
C1    1    0.087040    0.455495   -0.017865    11.00000    0.03400    0.03260 =
         0.03807   -0.00055    0.00902    0.00002
C2    1    0.116813    0.345053    0.019505    11.00000    0.04232    0.03459 =
         0.04342    0.00152    0.01564    0.00104
AFIX  43
H2    2    0.021630    0.326392    0.067795    11.00000   -1.20000
AFIX   0
C3    1    0.280406    0.261598   -0.011355    11.00000    0.04441    0.02932 =
         0.04351   -0.00018    0.01152   -0.00013
C4    1    0.420590    0.288395   -0.085846    11.00000    0.03641    0.03589 =
         0.04601   -0.00451    0.01222    0.00194
C5    1    0.394394    0.396707   -0.124636    11.00000    0.04662    0.03988 =
         0.04539    0.00418    0.02059    0.00199
AFIX  43
H5    2    0.486975    0.415028   -0.173655    11.00000   -1.20000
AFIX   0
C6    1    0.231452    0.478490   -0.091268    11.00000    0.04849    0.03271 =
         0.04899    0.00716    0.01687    0.00260
AFIX  43
H6    2    0.217330    0.551175   -0.118487    11.00000   -1.20000
AFIX   0
C7    1    0.303527    0.144833    0.032213    11.00000    0.05572    0.03601 =
         0.05954    0.00317    0.01932    0.00391
AFIX  23
H7A   2    0.326313    0.087569   -0.014530    11.00000   -1.20000
H7B   2    0.137664    0.127183    0.056852    11.00000   -1.20000
AFIX   0
C8    1    0.705415    0.221717   -0.193461    11.00000    0.05257    0.05116 =
         0.05032   -0.00392    0.02067    0.00675
AFIX  23
H8A   2    0.834574    0.284440   -0.181643    11.00000   -1.20000
H8B   2    0.572025    0.242207   -0.246223    11.00000   -1.20000
AFIX   0
C9    1    0.848164    0.112590   -0.212957    11.00000    0.06848    0.05404 =
         0.06785   -0.00877    0.02668    0.01232
AFIX  33
H9A   2    0.938047    0.123419   -0.266251    11.00000   -1.50000
H9B   2    0.718331    0.051277   -0.224793    11.00000   -1.50000
H9C   2    0.979515    0.093199   -0.160311    11.00000   -1.50000
HKLF 4
REM                                 bipet2cl2abs in P 21/n
REM R1 =  0.0485 for   1252 Fo > 4sig(Fo)  and  0.0957 for all   2010 data
REM    100 parameters refined using      0 restraints
END
WGHT      0.0770      0.0590
REM Highest difference peak  0.263,  deepest hole -0.281,  1-sigma level  0.049
Q1    1   0.3805  0.1251  0.1206  11.00000  0.05    0.26
Q2    1   0.2006  0.1308  0.0995  11.00000  0.05    0.24
Q3    1   0.3714  0.2823 -0.0446  11.00000  0.05    0.21
Q4    1   0.2028  0.2509 -0.0420  11.00000  0.05    0.18
Q5    1   0.8759  0.1350 -0.2269  11.00000  0.05    0.17
Q6    1   0.4634  0.0761  0.0164  11.00000  0.05    0.15
Q7    1   0.7361  0.0475  0.1129  11.00000  0.05    0.15
Q8    1   0.1432  0.4634 -0.0548  11.00000  0.05    0.15
;
data_New_Global_Publ_Block
_journal_date_recd_electronic     2014-02-11
_journal_date_accepted     2014-02-26
_journal_name_full     'Acta Crystallographica, Section E'
_journal_year     2014
_journal_volume     70
_journal_issue      4
_journal_page_first     o387
_journal_page_last     o387
_journal_paper_category     QO
_journal_paper_doi     10.1107/S1600536814004528
_journal_coeditor_code     DS2239
_publ_contact_author_name     'Mohamed Salah Belkhiria'
_publ_contact_author_address
;
University of Monastir
Facult\'e des Sciences
Avenue de l\'Environnement
5019 Monastir
Tunisia
;
_publ_contact_author_email     'salah_belkiria@yahoo.com'
_publ_contact_author_fax     '216 73 500 278'
_publ_contact_author_phone     '216 52 77 69 17'
_publ_section_title
;
3,3'-Bis(chloromethyl)-4,4'-diethoxy-1,1'-biphenyl
;
loop_
    _publ_author_name
    _publ_author_footnote
    _publ_author_address
    'Trad, Hager' .
;
University of Monastir
Facult\'e de Pharmacie
Avenue Avicenne
5019 Monastir
Tunisia
;
    'Belkhiria, Mohamed Salah' .
;
University of Monastir
Facult\'e des Sciences
Avenue de l'Environnement
5019 Monastir
Tunisia
;
    'Majdoub, Mustapha' .
;
University of Monastir
Facult\'e des Sciences
Avenue de l'Environnement
5019 Monastir
Tunisia
;
