# Supplementary material for: 3,3′-Bis(chloro­meth­yl)-4,4′-dieth­oxy-1,1′-biphen­yl
Source: Acta Crystallogr Sect E Struct Rep Online. 2014 Mar 5;70(Pt 4):o387. doi: 10.1107/S1600536814004528 (PMC3998594; doi:10.1107/S1600536814004528)
Supplement: Supplementary file 2 [file e-70-0o387-Isup2.hkl]

#
# h,k,l, Fc-squared, Fo-squared, sigma(Fo-squared) and status flag
#
data_I
_shelx_title '                                bipet2cl2abs in P 21/n'
_shelx_refln_list_code          4
_shelx_F_calc_maximum       70.93
_exptl_crystal_F_000       356.00
_reflns_d_resolution_high  0.7551
 
loop_
 _symmetry_equiv_pos_as_xyz
 'x, y, z'
 '-x+1/2, y+1/2, -z+1/2'
 '-x, -y, -z'
 'x-1/2, -y-1/2, z-1/2'
 
_cell_length_a     4.9840
_cell_length_b    11.5980
_cell_length_c    14.5780
_cell_angle_alpha  90.000
_cell_angle_beta   98.387
_cell_angle_gamma  90.000
 
_shelx_F_squared_multiplier     1.000
 
loop_
 _refln_index_h
 _refln_index_k
 _refln_index_l
 _refln_F_squared_calc
 _refln_F_squared_meas
 _refln_F_squared_sigma
 _refln_observed_status
   2   0   0        0.15        1.63      1.19 o
   4   0   0      206.43      223.14      7.47 o
   6   0   0      104.83      111.33     14.44 o
   1   1   0     1634.70     1577.09     37.57 o
   2   1   0      589.51      540.40     13.27 o
   3   1   0       27.33       24.84      1.65 o
   4   1   0      154.87      162.72      6.98 o
   5   1   0        7.47        9.51      2.84 o
   6   1   0        3.01        3.43      4.29 o
   0   2   0     3210.87     3043.76    172.76 o
   2   2   0        9.39        9.92      0.81 o
   3   2   0     2101.97     2116.05     51.84 o
   4   2   0        4.60        4.08      2.35 o
   5   2   0        8.84       -1.70      4.70 o
   6   2   0        0.69        1.46      2.69 o
   1   3   0     1453.01     1387.33     33.42 o
   2   3   0        3.81        4.56      0.59 o
   3   3   0       19.52       14.61      1.23 o
   4   3   0       63.97       59.61      3.64 o
   5   3   0        4.79        9.18      4.03 o
   6   3   0        1.08       -1.53      5.72 o
   0   4   0     1306.07     1242.97     30.91 o
   1   4   0      162.71      140.84      7.14 o
   2   4   0      500.36      535.78     13.22 o
   3   4   0      177.07      188.64      5.80 o
   4   4   0      245.22      274.75      7.30 o
   5   4   0        2.45       -0.39      4.38 o
   6   4   0        3.09        4.42      4.69 o
   1   5   0      325.23      374.89     11.28 o
   2   5   0      210.35      191.34      5.42 o
   3   5   0       68.49       73.54      2.65 o
   4   5   0       63.07       66.18      2.88 o
   5   5   0        0.09        0.97      2.13 o
   6   5   0        3.74       -8.50      8.50 o
   0   6   0       82.16       64.86      3.76 o
   1   6   0      171.14      223.48      7.07 o
   2   6   0       28.78       34.46      2.45 o
   3   6   0       98.19      102.52      3.05 o
   4   6   0       13.99       17.24      1.89 o
   5   6   0       35.05       30.83      2.91 o
   1   7   0      373.30      363.22     11.23 o
   2   7   0      373.47      404.60     11.22 o
   3   7   0       20.64       21.08      1.27 o
   4   7   0        0.07       -0.21      3.75 o
   5   7   0        9.12        5.05      2.28 o
   0   8   0      490.88      477.70     14.02 o
   1   8   0       26.40       30.11      3.12 o
   2   8   0       78.17       78.76      2.68 o
   3   8   0       18.01       18.42      1.69 o
   4   8   0        0.30       -0.28      3.94 o
   5   8   0        0.45       -1.07      6.26 o
   1   9   0      152.20      163.85      6.74 o
   2   9   0      144.21      157.52      6.37 o
   3   9   0       35.01       35.10      1.99 o
   4   9   0       49.81       45.94      3.14 o
   5   9   0       21.23       16.76      9.09 o
   0  10   0       58.33       56.53      3.63 o
   1  10   0      281.63      281.83      9.76 o
   2  10   0       20.18       17.47      2.11 o
   3  10   0       11.13       18.49      3.27 o
   4  10   0        1.27        2.19      2.67 o
   1  11   0      146.21      150.26      6.06 o
   2  11   0       14.11       13.60      2.12 o
   3  11   0       16.36       20.64      2.75 o
   4  11   0        8.19        4.77      3.15 o
   0  12   0      159.87      177.15     16.71 o
   1  12   0        0.16        4.34      2.25 o
   2  12   0       41.83       39.79      3.00 o
   3  12   0       11.46        5.53      2.90 o
   4  12   0        8.07        8.82      5.42 o
   1  13   0        0.72       10.69      9.59 o
   2  13   0       36.12       28.93      7.30 o
   3  13   0       18.04        5.94      8.08 o
   0  14   0       21.77       30.93      7.66 o
   1  14   0       11.67       14.70     16.97 o
   2  14   0        1.57        3.72      7.02 o
   1  15   0       13.16       14.73     11.58 o
  -5   0   1       13.67       13.24      5.06 o
  -3   0   1       88.61       98.06      4.24 o
  -1   0   1     2028.96     1863.45    115.13 o
   3   0   1      352.75      355.21     10.52 o
   5   0   1       13.22       15.36      5.77 o
  -6   1   1       15.06        2.73      4.44 o
  -5   1   1        1.28        2.44      3.13 o
  -4   1   1        1.11       -1.17      3.08 o
  -3   1   1      144.60      136.93      5.66 o
  -2   1   1      271.98      257.00      7.27 o
  -1   1   1      602.61      614.12     15.92 o
   0   1   1      208.20       36.66     24.85 o
   1   1   1      910.45      979.16     23.02 o
   2   1   1       66.74       56.61      1.85 o
   3   1   1       76.96       70.17      2.67 o
   4   1   1        0.11        0.80      2.78 o
   5   1   1        0.69        3.29      2.47 o
   6   1   1        8.71        6.24      5.21 o
  -6   2   1       12.57       24.44     25.19 o
  -5   2   1        6.62        2.77      5.33 o
  -4   2   1      279.73      292.02      9.87 o
  -3   2   1        9.10        8.38      0.68 o
  -2   2   1        7.78        6.48      0.61 o
  -1   2   1      224.01      251.59      8.40 o
   0   2   1      572.57      548.21     17.90 o
   1   2   1     4100.45     3883.92     89.79 o
   2   2   1      759.47      681.97     16.10 o
   3   2   1      106.44      120.43      3.25 o
   4   2   1       49.68       35.52      2.23 o
   5   2   1        0.99        2.54      4.36 o
   6   2   1        8.35        5.67      5.04 o
  -6   3   1       14.66        9.26      4.98 o
  -5   3   1        2.11        2.69      3.38 o
  -4   3   1       16.72       17.69      2.06 o
  -3   3   1        1.66        0.93      1.06 o
  -2   3   1        1.60        9.19      0.67 o
  -1   3   1     1510.31     1496.61     36.01 o
   0   3   1     3273.02     3079.19     77.54 o
   1   3   1      688.66      644.96     16.15 o
   2   3   1       42.75       33.23      1.37 o
   3   3   1       68.70       82.62      2.58 o
   4   3   1        2.29        2.90      0.83 o
   5   3   1        3.12       -2.00      5.36 o
   6   3   1        0.02       -2.05      3.98 o
  -6   4   1        2.07       -1.02      7.34 o
  -5   4   1        0.08       -0.53      5.49 o
  -4   4   1      106.54      111.14      3.52 o
  -3   4   1      176.24      180.10      4.95 o
  -2   4   1      391.23      456.24     11.60 o
  -1   4   1      598.87      522.12     14.06 o
   0   4   1       70.33       84.48      3.68 o
   1   4   1       43.15       57.68      2.64 o
   2   4   1      297.73      311.43      8.08 o
   3   4   1      177.25      168.93      4.81 o
   4   4   1       29.12       27.51      1.90 o
   5   4   1       14.14       15.31      5.49 o
   6   4   1        4.80       -4.44      6.65 o
  -6   5   1        0.04      -13.16     19.96 o
  -5   5   1       63.57       65.92      3.12 o
  -4   5   1       29.02       27.94      2.03 o
  -3   5   1      191.85      192.81      5.68 o
  -2   5   1      165.44      158.90      4.71 o
  -1   5   1      116.78      124.72      5.17 o
   0   5   1      350.17      379.73     11.20 o
   1   5   1     1297.59     1277.17     31.95 o
   2   5   1      549.07      538.01     13.66 o
   3   5   1       20.37       19.70      1.24 o
   4   5   1        0.10       -0.42      2.19 o
   5   5   1       14.23        6.21      1.57 o
  -5   6   1        0.01        0.42      1.75 o
  -4   6   1       55.43       55.36      2.82 o
  -3   6   1        1.76        3.45      1.26 o
  -2   6   1       27.02       31.76      2.18 o
  -1   6   1       67.34       50.10      2.16 o
   0   6   1      556.09      526.88     14.72 o
   1   6   1      115.13      112.95      6.09 o
   2   6   1       79.18       75.82      3.49 o
   3   6   1       20.67       19.15      1.73 o
   4   6   1       10.99        9.20      1.55 o
   5   6   1        0.10       -2.31      4.25 o
  -5   7   1        0.62        0.60      2.45 o
  -4   7   1       11.93        8.63      1.42 o
  -3   7   1        8.39        8.68      1.45 o
  -2   7   1      576.06      557.61     14.30 o
  -1   7   1        9.81       10.20      1.37 o
   0   7   1      345.59      360.70     10.45 o
   1   7   1       62.85       65.91      3.08 o
   2   7   1      319.05      346.44      8.86 o
   3   7   1       37.07       40.53      2.02 o
   4   7   1       47.05       48.24      2.87 o
   5   7   1        0.37        1.38      2.32 o
  -5   8   1        4.09        4.73      3.06 o
  -4   8   1        3.56        3.95      1.57 o
  -3   8   1        8.84        8.19      1.17 o
  -2   8   1      134.01      156.92      5.20 o
  -1   8   1      161.38      153.23      6.51 o
   0   8   1      283.67      257.50      7.46 o
   1   8   1       17.52       16.14      2.47 o
   2   8   1      440.10      472.33     12.14 o
   3   8   1       88.51       82.79      4.04 o
   4   8   1        0.50       -0.01      4.34 o
   5   8   1        5.87        0.52      3.07 o
  -5   9   1        2.51        7.02     11.00 o
  -4   9   1       17.24       17.09      3.07 o
  -3   9   1       81.59       85.97      3.47 o
  -2   9   1        1.33        1.65      1.28 o
  -1   9   1      737.44      801.21     33.00 o
   0   9   1        3.36        6.62      2.25 o
   1   9   1       32.98       32.66      4.55 o
   2   9   1       91.04       92.34      3.26 o
   3   9   1       44.25       42.65      3.04 o
   4   9   1        2.83        2.42      1.87 o
   5   9   1       13.82        0.32     12.63 o
  -4  10   1        5.70        7.16      2.55 o
  -3  10   1        0.31        0.49      1.81 o
  -2  10   1       11.21       12.31      2.00 o
  -1  10   1       16.81       18.03      1.97 o
   0  10   1       29.34       37.53      2.53 o
   1  10   1      154.75      157.48      5.73 o
   2  10   1      107.16      116.78      4.53 o
   3  10   1       30.76       29.76      2.67 o
   4  10   1        7.20        6.13      2.33 o
  -4  11   1       13.93       17.81      4.20 o
  -3  11   1        0.89       -1.93      4.86 o
  -2  11   1       16.41       15.58      2.53 o
  -1  11   1       51.22       43.30      2.95 o
   0  11   1        6.41        6.22      2.03 o
   1  11   1        1.22       -0.06      4.37 o
   2  11   1       20.94       22.30      4.16 o
   3  11   1        0.37        4.29      2.89 o
   4  11   1       16.95       10.03      3.17 o
  -4  12   1        0.30        4.42      5.51 o
  -3  12   1        6.36        4.08      2.86 o
  -2  12   1       19.36       15.97      2.56 o
  -1  12   1       19.70       23.70      2.68 o
   0  12   1        8.04        9.94      2.78 o
   1  12   1       37.78       44.04      3.42 o
   2  12   1        5.89        5.14      2.15 o
   3  12   1        0.40       -0.01      8.87 o
   4  12   1        7.65        8.40      6.35 o
  -3  13   1        0.93        6.12      3.50 o
  -2  13   1        0.00        0.80      3.33 o
  -1  13   1        9.50       20.24     11.74 o
   0  13   1        0.24        0.83      3.24 o
   1  13   1       40.89       45.49      6.99 o
   2  13   1        0.09       -2.45      8.26 o
   3  13   1        0.23       -3.21      9.13 o
  -2  14   1        2.14        7.71      5.13 o
  -1  14   1       19.12       21.29      5.92 o
   0  14   1        1.92        0.81      5.02 o
   1  14   1       25.52       27.60     21.46 o
   2  14   1        7.14        3.53      4.88 o
  -1  15   1        0.75        6.30      7.50 o
   0  15   1       85.58       97.75     11.28 o
   1  15   1        5.35        7.85     10.23 o
  -6   0   2      110.21      123.74     12.90 o
  -4   0   2      126.24      134.10      5.33 o
  -2   0   2     1117.89     1010.06     23.69 o
   2   0   2     1472.66     1382.14     31.97 o
   4   0   2      223.47      213.01      8.52 o
   6   0   2        1.08        0.37      7.37 o
  -6   1   2       61.38       84.68     46.87 o
  -5   1   2       14.50       17.52      4.18 o
  -4   1   2       81.78       90.25      4.67 o
  -3   1   2        0.96        0.47      1.29 o
  -2   1   2        1.31        4.38      0.59 o
  -1   1   2       65.23       56.95      2.39 o
   0   1   2      790.64      632.65    100.14 o
   1   1   2     3411.18     3424.57     98.32 o
   2   1   2       20.51       19.02      0.89 o
   3   1   2      302.63      299.67      7.54 o
   4   1   2       24.31       23.41      2.93 o
   5   1   2        2.20        0.11      5.98 o
   6   1   2        7.98        5.44      5.77 o
  -6   2   2        0.29        4.06      5.01 o
  -5   2   2       98.74      118.81      8.22 o
  -4   2   2        0.92       -0.76      2.63 o
  -3   2   2      377.16      386.64      9.83 o
  -2   2   2        3.07        5.61      0.62 o
  -1   2   2     5031.46     4711.30    174.19 o
   0   2   2       16.80       21.42      1.46 o
   1   2   2     1752.02     1666.36     38.49 o
   2   2   2       11.14       18.71      0.91 o
   3   2   2       22.49       27.19      1.75 o
   4   2   2        0.03        0.45      0.84 o
   5   2   2       25.98       30.77      6.16 o
   6   2   2        0.43        3.12      5.09 o
  -6   3   2       12.21        7.33      4.23 o
  -5   3   2        0.81        3.56      2.36 o
  -4   3   2        0.18        2.23      2.99 o
  -3   3   2       22.35       26.63      1.29 o
  -2   3   2      236.22      299.85      7.87 o
  -1   3   2      295.87      262.20      8.48 o
   0   3   2     1277.63     1250.94     30.27 o
   1   3   2       16.99       12.25      1.08 o
   2   3   2      839.65      847.38     20.12 o
   3   3   2       56.22       56.35      1.84 o
   4   3   2        1.57        2.64      0.91 o
   5   3   2        0.42       -0.98      5.17 o
   6   3   2        0.63       -1.69      3.36 o
  -6   4   2        0.76       -2.78      6.16 o
  -5   4   2        0.00        2.47      2.82 o
  -4   4   2       30.98       27.35      1.33 o
  -3   4   2       22.41       26.93      1.25 o
  -2   4   2     1454.86     1474.89     34.28 o
  -1   4   2        4.82        9.85      1.13 o
   0   4   2       53.20       66.55      2.94 o
   1   4   2        5.26        4.64      1.15 o
   2   4   2     1264.48     1180.48     26.94 o
   3   4   2        0.26       -0.33      1.79 o
   4   4   2       73.98       64.52      2.63 o
   5   4   2        6.98        5.73      1.85 o
   6   4   2        7.41       75.77    114.24 o
  -6   5   2        8.16       -1.10      8.39 o
  -5   5   2       87.98       84.26      3.80 o
  -4   5   2        2.31        3.39      0.95 o
  -3   5   2        1.65        2.57      0.81 o
  -2   5   2        9.71       18.37      1.52 o
  -1   5   2      735.00      753.74     20.99 o
   0   5   2     3372.13     3378.69     89.57 o
   1   5   2       71.10       63.77      2.37 o
   2   5   2       59.71       55.23      2.00 o
   3   5   2      155.24      147.67      4.35 o
   4   5   2       41.63       45.11      2.20 o
   5   5   2       19.35       15.75      1.75 o
  -5   6   2        0.80        3.18      1.54 o
  -4   6   2        3.00        5.10      1.44 o
  -3   6   2        3.25        3.14      1.01 o
  -2   6   2        0.02        0.83      0.96 o
  -1   6   2     2780.09     2880.02     86.66 o
   0   6   2      203.66      214.24      7.55 o
   1   6   2      371.02      331.92     10.05 o
   2   6   2        4.51        3.85      1.00 o
   3   6   2      106.08      110.04      3.46 o
   4   6   2       16.50       14.72      1.93 o
   5   6   2       23.51       30.17      3.22 o
  -5   7   2       25.03       18.49      2.37 o
  -4   7   2       33.60       30.65      1.71 o
  -3   7   2      183.28      196.78      5.57 o
  -2   7   2       96.90       95.66      3.50 o
  -1   7   2      740.29      776.72     22.17 o
   0   7   2       21.27       21.49      2.40 o
   1   7   2       85.92       69.38      2.86 o
   2   7   2        3.52        6.00      1.29 o
   3   7   2      820.74      902.22     24.62 o
   4   7   2        5.08        4.44      1.54 o
   5   7   2        0.63        1.82      2.82 o
  -5   8   2        2.18        5.63      3.73 o
  -4   8   2      131.41      142.91      5.01 o
  -3   8   2       39.28       45.20      2.08 o
  -2   8   2       60.96       61.20      2.80 o
  -1   8   2        1.11        0.45      2.40 o
   0   8   2        0.05        1.23      1.27 o
   1   8   2       93.71       88.90      6.31 o
   2   8   2      535.74      525.24     14.51 o
   3   8   2        2.36        2.14      1.93 o
   4   8   2        5.23        5.90      1.93 o
   5   8   2        0.95        3.51      3.50 o
  -5   9   2        1.40        7.02      6.37 o
  -4   9   2      133.92      140.53      5.41 o
  -3   9   2        1.84       -0.36      3.11 o
  -2   9   2      100.13       92.33      3.19 o
  -1   9   2      332.13      368.80     25.32 o
   0   9   2      619.74      623.49     21.40 o
   1   9   2       14.85       16.27      1.87 o
   2   9   2      212.27      237.34      8.75 o
   3   9   2       39.21       34.71      2.30 o
   4   9   2        4.54        6.57      2.10 o
   5   9   2        0.73       -8.52      9.15 o
  -5  10   2       25.21       33.28      8.09 o
  -4  10   2        0.02        0.46      2.17 o
  -3  10   2        5.28        7.03      2.01 o
  -2  10   2        1.11        0.04      1.41 o
  -1  10   2       59.48       57.41      4.77 o
   0  10   2      193.97      202.72      7.43 o
   1  10   2       77.35       88.75      3.68 o
   2  10   2       69.95       64.13      3.13 o
   3  10   2        2.93        2.44      2.51 o
   4  10   2       11.80       16.59      6.25 o
  -4  11   2       35.84       33.82      3.37 o
  -3  11   2       44.64       43.46      3.22 o
  -2  11   2        0.32        1.81      2.34 o
  -1  11   2       24.99       24.26      2.65 o
   0  11   2      314.55      314.49     11.20 o
   1  11   2        0.02       -0.12      7.45 o
   2  11   2        2.13        5.77      2.48 o
   3  11   2       41.39       32.44      4.90 o
   4  11   2        0.01       -3.39      7.71 o
  -4  12   2        0.87        0.43      6.28 o
  -3  12   2        9.20        6.49      3.03 o
  -2  12   2       26.09       19.02      3.45 o
  -1  12   2       22.88       20.71      3.67 o
   0  12   2        0.23        5.58      2.11 o
   1  12   2       29.75       24.68      4.94 o
   2  12   2       10.19        7.18      2.51 o
   3  12   2        3.96        0.49      2.91 o
  -3  13   2       23.26       16.87     11.04 o
  -2  13   2        1.69        0.43      3.13 o
  -1  13   2        0.64        4.17      6.05 o
   0  13   2       31.58       34.96      8.59 o
   1  13   2       21.03       17.42      4.55 o
   2  13   2        4.84        4.04      4.33 o
   3  13   2       13.89        9.90      5.82 o
  -2  14   2        1.06        6.22      4.87 o
  -1  14   2        2.78        5.91      7.58 o
   0  14   2        0.69        1.65      5.11 o
   1  14   2        9.29        8.37      7.60 o
   2  14   2        2.11        3.57      6.43 o
  -1  15   2        1.94       10.63      9.98 o
   0  15   2        0.14       -2.88      8.85 o
   1  15   2        9.36       15.40     14.32 o
  -5   0   3      368.28      406.03     15.38 o
  -3   0   3       56.33       54.45      3.27 o
  -1   0   3       86.05       93.59      4.64 o
   3   0   3      173.61      166.53      5.36 o
   5   0   3       71.83       81.79     17.35 o
  -6   1   3       20.43       23.78     16.47 o
  -5   1   3       60.36       64.88      7.69 o
  -4   1   3       84.48       81.88      4.19 o
  -3   1   3       49.65       44.41      1.75 o
  -2   1   3      285.15      329.44      9.07 o
  -1   1   3     3072.07     2786.43     88.95 o
   0   1   3     1747.68     1736.07     43.24 o
   2   1   3      227.76      218.99      6.06 o
   3   1   3       93.40       84.81      2.49 o
   4   1   3       22.52       22.10      1.89 o
   5   1   3        1.50        2.87      2.53 o
   6   1   3        2.18        6.79      6.56 o
  -6   2   3       12.52        4.15      7.83 o
  -5   2   3        1.43        0.68      2.41 o
  -4   2   3        5.87        5.55      5.43 o
  -3   2   3        4.58        3.95      0.67 o
  -2   2   3     2119.32     2036.17     50.79 o
  -1   2   3      399.04      396.45     12.09 o
   1   2   3       47.65       43.26      1.64 o
   2   2   3     1682.82     1661.99     37.52 o
   3   2   3        1.95        4.01      5.66 o
   4   2   3      202.64      208.84      5.78 o
   5   2   3        0.85        4.53      3.51 o
   6   2   3        1.44        1.86      5.07 o
  -6   3   3        0.02       -4.48      5.77 o
  -5   3   3       25.93       20.60      3.49 o
  -4   3   3       25.45       27.83      1.36 o
  -3   3   3      349.02      381.78      9.60 o
  -2   3   3      471.22      572.84     13.77 o
  -1   3   3      216.11      182.42      6.28 o
   0   3   3     1692.77     1595.59     39.48 o
   1   3   3      561.16      604.04     15.65 o
   2   3   3        7.14       11.72      1.53 o
   3   3   3       57.59       60.53      1.87 o
   4   3   3       14.26       16.65      1.21 o
   5   3   3        3.11        3.96      3.07 o
   6   3   3        3.03       -0.67      4.75 o
  -6   4   3        1.67        1.68      5.18 o
  -5   4   3        5.54        6.54      2.60 o
  -4   4   3        2.89        3.96      1.71 o
  -3   4   3      397.66      429.80     10.90 o
  -2   4   3       95.30       94.85      3.47 o
  -1   4   3      505.71      538.68     14.94 o
   0   4   3      129.14      142.04      4.90 o
   1   4   3      233.30      174.07      5.35 o
   2   4   3      194.71      186.90      5.17 o
   3   4   3      321.20      315.04      8.43 o
   4   4   3        2.19        2.95      1.23 o
   5   4   3       33.49       38.38      2.21 o
  -6   5   3        0.96       -3.70      8.70 o
  -5   5   3       25.77       33.34      2.31 o
  -4   5   3      139.88      139.10      4.48 o
  -3   5   3      146.49      155.47      4.57 o
  -2   5   3       30.32       28.75      2.46 o
  -1   5   3      224.01      144.86      5.60 o
   0   5   3      307.86      380.18     11.58 o
   1   5   3       18.20       28.41      1.53 o
   2   5   3      101.44       95.31      3.07 o
   3   5   3      132.24      129.89      3.70 o
   4   5   3       94.99       96.84      3.70 o
   5   5   3        0.55       -2.87      6.05 o
  -5   6   3        8.70        7.03      2.41 o
  -4   6   3       45.99       42.20      4.06 o
  -3   6   3        0.03        2.27      1.78 o
  -2   6   3      182.51      183.74      5.25 o
  -1   6   3      292.08      319.04      9.14 o
   0   6   3      442.41      409.82     12.54 o
   1   6   3       32.98       28.52      3.29 o
   2   6   3       40.92       47.99      2.32 o
   3   6   3       26.10       18.95      1.39 o
   4   6   3       27.08       30.36      2.46 o
   5   6   3        0.89        0.95      2.99 o
  -5   7   3        0.10       -0.04      3.77 o
  -4   7   3      313.89      327.96      9.73 o
  -3   7   3       28.15       26.59      1.48 o
  -2   7   3        5.74        8.64      1.97 o
  -1   7   3       23.49       13.97      5.10 o
   0   7   3        4.03        2.86      1.09 o
   1   7   3        0.10        3.26      1.49 o
   2   7   3      603.61      638.18     15.85 o
   3   7   3      270.45      286.70      8.61 o
   4   7   3        4.97        4.84      1.61 o
   5   7   3        1.90        3.08      3.62 o
  -5   8   3       14.06       18.32      4.36 o
  -4   8   3       10.34        8.41      1.45 o
  -3   8   3       15.63       17.58      1.63 o
  -2   8   3       65.28       60.04      3.46 o
  -1   8   3      129.36      128.30      4.21 o
   0   8   3       21.55       23.78      2.03 o
   1   8   3      128.19      119.74      5.43 o
   2   8   3      161.67      168.65      5.36 o
   3   8   3       74.22       76.09      3.48 o
   4   8   3        0.12        1.15      1.68 o
   5   8   3        0.12       -1.26      7.09 o
  -5   9   3        3.04        9.02     13.85 o
  -4   9   3       84.69       82.34      3.82 o
  -3   9   3       12.39       13.18      1.79 o
  -2   9   3        0.34        0.84      1.29 o
  -1   9   3     1008.51     1045.47     34.87 o
   0   9   3        0.23        1.35      3.13 o
   1   9   3       10.94       14.60      1.90 o
   2   9   3      156.51      164.43      5.41 o
   3   9   3       40.87       41.44      3.55 o
   4   9   3        6.49        2.98      2.72 o
   5   9   3        8.06        2.47      6.51 o
  -5  10   3       32.01       25.50      7.38 o
  -4  10   3        4.86        0.61      2.59 o
  -3  10   3        7.91        7.90      2.05 o
  -2  10   3        6.76       10.60      1.63 o
  -1  10   3       44.09       50.25     16.07 o
   0  10   3      401.74      457.80     14.81 o
   1  10   3       12.80       10.67      2.94 o
   2  10   3       17.07       16.65      2.29 o
   3  10   3        6.37        9.58      2.15 o
   4  10   3        4.17        1.99      2.24 o
  -4  11   3       27.88       30.14      5.43 o
  -3  11   3        1.87        0.17      2.37 o
  -2  11   3       10.84       13.43      2.15 o
  -1  11   3      152.25      138.02      5.63 o
   0  11   3      196.66      215.57      7.99 o
   1  11   3        0.61        1.49      2.62 o
   2  11   3       50.32       55.74      8.01 o
   3  11   3        0.41       -1.35      5.79 o
   4  11   3        0.00       -3.19      5.77 o
  -4  12   3        1.74       -0.82      7.69 o
  -3  12   3       14.55       20.31      8.74 o
  -2  12   3       71.01       61.38      4.20 o
  -1  12   3        3.53        4.21      2.54 o
   0  12   3        6.04       10.65      2.23 o
   1  12   3       63.69       68.96      7.04 o
   2  12   3        7.52        0.82      3.96 o
   3  12   3       15.13       18.41      5.32 o
  -3  13   3       10.93        6.07      5.83 o
  -2  13   3       18.23       11.65      3.82 o
  -1  13   3       30.27       33.37      5.67 o
   0  13   3        7.33        3.67      6.40 o
   1  13   3        7.29       13.06      4.78 o
   2  13   3        3.39        7.51      4.11 o
   3  13   3       22.79       16.54      7.11 o
  -2  14   3       13.06        9.28      6.61 o
  -1  14   3       11.92       22.11     14.70 o
   0  14   3        2.98        0.71      4.41 o
   1  14   3        0.01       -6.72      8.17 o
   2  14   3        5.48       16.59      6.73 o
  -1  15   3        0.87        2.37      7.17 o
   0  15   3        0.83        2.84      5.71 o
  -6   0   4       27.91       39.95      9.57 o
  -4   0   4       73.82       81.43      6.40 o
  -2   0   4     1445.47     1418.32     38.34 o
   0   0   4     1413.15     1299.23     37.30 o
   2   0   4      825.54      835.13     19.79 o
   4   0   4       12.10       17.49      2.14 o
   6   0   4        9.30      -10.90     10.90 o
  -6   1   4       63.92       52.07     20.26 o
  -5   1   4       53.88       49.33      3.21 o
  -4   1   4        2.25        5.63      4.70 o
  -3   1   4        0.09        1.17      0.97 o
  -2   1   4       24.58       12.33      1.36 o
  -1   1   4      216.13      213.32      7.69 o
   0   1   4      403.59      389.68     12.68 o
   1   1   4       14.23       26.08      1.06 o
   2   1   4     1024.36     1028.47     23.99 o
   3   1   4       14.02       13.83      0.88 o
   4   1   4        0.15        0.74      0.93 o
   5   1   4        1.06        5.18      2.93 o
   6   1   4        0.02      -10.16     10.16 o
  -6   2   4       22.68        9.42     16.35 o
  -5   2   4       39.38       38.77      5.47 o
  -4   2   4       67.61       70.14      2.56 o
  -3   2   4      333.97      330.67      8.13 o
  -2   2   4      243.22      257.92      7.96 o
  -1   2   4      741.15      631.70     16.85 o
   0   2   4       29.96       33.90      1.95 o
   1   2   4      571.82      500.67     12.73 o
   2   2   4     1205.08     1275.65     29.17 o
   3   2   4      368.97      356.84      9.08 o
   4   2   4       64.00       62.38      2.23 o
   5   2   4        8.07       13.46      6.18 o
  -6   3   4        0.46      221.32    324.69 o
  -5   3   4       22.37       26.48      3.02 o
  -4   3   4       33.95       36.46      1.92 o
  -3   3   4      104.72      119.69      3.34 o
  -2   3   4       23.14       14.57      0.83 o
  -1   3   4      545.74      529.25     13.87 o
   0   3   4      208.70      220.84      7.50 o
   1   3   4     1251.25     1330.60     31.13 o
   2   3   4       45.81       55.65      1.84 o
   3   3   4        0.50        0.75      0.78 o
   4   3   4        9.05       10.56      1.70 o
   5   3   4       23.87       30.41      1.92 o
  -6   4   4        0.92        8.38      6.39 o
  -5   4   4       17.83        6.74      4.44 o
  -4   4   4       62.35       65.01      2.98 o
  -3   4   4       87.02       85.52      6.15 o
  -2   4   4      386.56      372.56      9.81 o
  -1   4   4      676.24      748.74     17.36 o
   0   4   4      587.66      562.80     14.73 o
   1   4   4       19.50       31.98      2.62 o
   2   4   4       40.38       35.40      1.39 o
   3   4   4      331.39      339.37      8.81 o
   4   4   4        0.05        0.09      1.81 o
   5   4   4        4.14        2.89      1.90 o
  -6   5   4        2.95       -2.44     23.73 o
  -5   5   4        4.80        4.84      1.39 o
  -4   5   4       37.49       38.69      1.87 o
  -3   5   4       37.98       41.59      1.74 o
  -2   5   4      309.82      277.36      7.54 o
  -1   5   4      200.49      230.78      6.85 o
   0   5   4      435.09      544.72     17.20 o
   1   5   4       72.54       61.25      2.70 o
   2   5   4      408.75      415.06     10.46 o
   3   5   4       52.76       55.46      2.91 o
   4   5   4      104.64      114.37      4.72 o
   5   5   4        0.51        4.72      3.58 o
  -5   6   4        0.00        0.38      1.80 o
  -4   6   4        7.14        2.40      1.15 o
  -3   6   4       64.42       65.50      2.36 o
  -2   6   4        4.50        5.13      1.08 o
  -1   6   4       73.08       59.05      2.83 o
   0   6   4      179.45      162.81      6.06 o
   1   6   4      144.55      130.15      4.15 o
   2   6   4       30.85       31.98      1.65 o
   3   6   4       28.98       29.56      1.57 o
   4   6   4       23.51       20.47      2.19 o
   5   6   4        2.28        5.22      2.86 o
  -5   7   4       16.91       18.53      3.04 o
  -4   7   4        0.38        0.67      1.77 o
  -3   7   4      106.96      121.32      5.01 o
  -2   7   4        9.49       12.63      1.16 o
  -1   7   4      267.75      256.81      8.15 o
   0   7   4      189.85      190.26      6.15 o
   1   7   4       49.78       57.42      3.12 o
   2   7   4       28.16       32.23      1.96 o
   3   7   4      127.16      135.16      4.70 o
   4   7   4        0.97        2.31      2.18 o
   5   7   4       12.45       17.02      4.44 o
  -5   8   4        0.11        2.25      3.00 o
  -4   8   4       36.74       38.42      3.75 o
  -3   8   4      200.39      189.20      6.03 o
  -2   8   4       61.21       54.05      2.35 o
  -1   8   4        1.57       -0.73      8.65 o
   0   8   4       10.16       11.96      1.89 o
   1   8   4       45.96       40.79      2.87 o
   2   8   4       52.86       54.08      3.12 o
   3   8   4       90.09       87.71      3.13 o
   4   8   4        4.64        7.23      2.10 o
   5   8   4        0.03        5.60      5.76 o
  -5   9   4        2.29        1.22      7.32 o
  -4   9   4       27.41       26.25      2.52 o
  -3   9   4        0.34        1.63      2.50 o
  -2   9   4      110.43       99.35      4.72 o
  -1   9   4        6.89        9.83      4.23 o
   0   9   4        6.10        7.03      2.05 o
   1   9   4       69.66       73.66      3.44 o
   2   9   4       27.67       31.43      2.72 o
   3   9   4        5.87        3.42      1.87 o
   4   9   4        1.48        2.91      2.24 o
  -4  10   4        8.68        4.73      2.36 o
  -3  10   4       23.77       18.25      2.51 o
  -2  10   4        0.89        4.60      3.02 o
  -1  10   4       37.95       37.38      3.15 o
   0  10   4      211.47      202.26     10.86 o
   1  10   4        5.72       10.02      3.54 o
   2  10   4        2.25        0.61      2.73 o
   3  10   4       25.62       23.64      2.98 o
   4  10   4        0.05        7.05      6.07 o
  -4  11   4        1.51        1.84      2.75 o
  -3  11   4        0.68        0.44      2.41 o
  -2  11   4        1.29        2.36      1.77 o
  -1  11   4       28.07       35.67      2.71 o
   0  11   4       16.30       13.52      2.91 o
   1  11   4        8.34        8.82      3.62 o
   2  11   4        0.43        2.72      2.45 o
   3  11   4        4.27        3.56      2.53 o
   4  11   4        1.96        3.39      5.28 o
  -4  12   4        0.09       -0.25      7.42 o
  -3  12   4       11.59        3.79      5.86 o
  -2  12   4        3.77        2.41      2.44 o
  -1  12   4        0.12        4.96      5.10 o
   0  12   4       76.96       77.79      5.11 o
   1  12   4       28.16       37.37      9.07 o
   2  12   4        1.62        0.13      4.39 o
   3  12   4       23.21       27.97      6.11 o
  -3  13   4        1.22        3.64      4.31 o
  -2  13   4        0.14       -1.91      5.82 o
  -1  13   4        0.09        1.64      3.05 o
   0  13   4        2.32        3.36      6.20 o
   1  13   4        0.80        1.86      4.66 o
   2  13   4       68.25       83.79      7.69 o
   3  13   4        0.23        2.48      8.21 o
  -2  14   4        0.03       -1.42      5.09 o
  -1  14   4        0.22        3.98      5.72 o
   0  14   4       18.01       16.09      4.93 o
   1  14   4        9.01       10.16      5.85 o
   2  14   4       17.19       16.72      9.16 o
   0  15   4        0.09       -4.57     10.29 o
  -5   0   5      780.43      884.86     37.32 o
  -3   0   5      235.91      223.20      6.66 o
   1   0   5     1662.15     1737.39     41.96 o
   3   0   5       78.99       72.28      2.82 o
   5   0   5      155.44      150.79     12.65 o
  -6   1   5        2.46        2.23      6.43 o
  -5   1   5       41.57       41.19      3.97 o
  -4   1   5       55.49       56.80      2.01 o
  -3   1   5      105.90      106.99      2.97 o
  -2   1   5      907.01      887.03     22.47 o
  -1   1   5        0.59        2.34      0.77 o
   0   1   5        3.72        1.96      1.00 o
   1   1   5      727.87      687.15     18.04 o
   2   1   5      299.28      302.89      7.67 o
   3   1   5       98.36      103.53      2.91 o
   4   1   5       39.53       41.57      1.89 o
   5   1   5        2.52        2.41      1.68 o
  -6   2   5        4.04        1.77      5.62 o
  -5   2   5       51.05       43.03      3.58 o
  -4   2   5      481.05      503.13     13.05 o
  -3   2   5       50.27       54.62      1.82 o
  -2   2   5     1478.32     1521.46     35.93 o
  -1   2   5      130.58      121.80      4.24 o
   0   2   5      731.61      682.62     17.39 o
   1   2   5      127.45      128.15      3.99 o
   2   2   5     2626.48     2603.14     66.86 o
   3   2   5        4.13        4.70      1.36 o
   4   2   5        7.51        4.76      1.33 o
   5   2   5        7.20        8.18      2.10 o
  -6   3   5        4.52        6.21      6.61 o
  -5   3   5        2.16        6.18      2.53 o
  -4   3   5        4.85        6.35      1.02 o
  -3   3   5       13.54       14.18      3.71 o
  -2   3   5      552.78      491.26     12.27 o
  -1   3   5        3.20        7.19      1.10 o
   0   3   5      654.42      639.67     15.40 o
   1   3   5        3.22       10.50      1.21 o
   2   3   5      193.02      180.49      5.06 o
   3   3   5      145.78      141.94      4.07 o
   4   3   5       17.72       20.98      1.44 o
   5   3   5        1.39        1.87      2.27 o
  -6   4   5        0.02        5.59     15.32 o
  -5   4   5        5.78        2.23      1.44 o
  -4   4   5       95.65       97.28      3.53 o
  -3   4   5        2.22        2.09      0.91 o
  -2   4   5       36.90       39.94      1.85 o
  -1   4   5     3319.61     3438.89    113.37 o
   0   4   5        0.03        0.56      1.31 o
   1   4   5      161.99      176.81      5.22 o
   2   4   5       93.99       99.81      3.88 o
   3   4   5      409.42      414.04     11.13 o
   4   4   5        2.95        2.79      1.26 o
   5   4   5        1.47        2.69      2.86 o
  -6   5   5        1.00       -0.77     27.38 o
  -5   5   5       46.46       48.07      2.66 o
  -4   5   5       54.19       53.95      2.51 o
  -3   5   5       13.57       14.70      2.34 o
  -2   5   5       30.83       41.20      2.54 o
  -1   5   5        7.18        7.67      1.16 o
   0   5   5        5.30        7.52      3.07 o
   1   5   5      831.60      780.51     18.42 o
   2   5   5        0.22        1.41      0.85 o
   3   5   5       35.27       37.13      1.72 o
   4   5   5        7.43        8.33      1.51 o
   5   5   5       25.06       23.35      6.76 o
  -5   6   5        0.67        0.11      1.81 o
  -4   6   5       16.83       12.97      2.25 o
  -3   6   5        2.29        4.21      1.99 o
  -2   6   5        1.45        1.78      1.45 o
  -1   6   5      253.73      257.34      7.57 o
   0   6   5      957.64     1031.46     25.08 o
   1   6   5       11.05       12.36      2.77 o
   2   6   5      293.89      292.14      7.73 o
   3   6   5       21.32       22.04      1.51 o
   4   6   5      123.07      139.01      4.90 o
   5   6   5        0.00       -1.28      5.97 o
  -5   7   5        3.27        4.77      3.63 o
  -4   7   5       12.26        9.64      2.33 o
  -3   7   5      231.82      223.47      6.56 o
  -2   7   5      458.80      450.88     12.30 o
  -1   7   5        8.13        9.47      1.14 o
   0   7   5       87.64      101.09      3.43 o
   1   7   5        0.08        2.87      4.23 o
   2   7   5       53.97       47.33      4.42 o
   3   7   5       46.78       48.15      2.97 o
   4   7   5       51.48       46.42      2.69 o
   5   7   5        8.26        7.36      4.92 o
  -5   8   5        2.23        5.36      3.57 o
  -4   8   5        1.69        2.19      2.54 o
  -3   8   5       93.41      117.96      4.48 o
  -2   8   5        6.87        7.85      2.08 o
  -1   8   5       91.76       96.33      3.26 o
   0   8   5       42.29       42.64      3.38 o
   1   8   5       26.77       18.79      1.96 o
   2   8   5       54.34       61.65      2.83 o
   3   8   5       64.08       62.89      3.23 o
   4   8   5       17.54       17.06      2.72 o
   5   8   5        4.64        0.80      5.33 o
  -5   9   5        3.70       73.01     89.20 o
  -4   9   5       48.44       42.61      3.58 o
  -3   9   5       34.85       38.48      2.22 o
  -2   9   5       24.31       23.63      1.64 o
  -1   9   5        0.24       -0.24      3.49 o
   0   9   5      127.08      128.99      4.66 o
   1   9   5      261.15      252.65      7.75 o
   2   9   5       23.57       28.01      3.16 o
   3   9   5       46.06       47.93      3.01 o
   4   9   5        4.51        2.75      2.70 o
  -4  10   5       58.98       53.56      4.24 o
  -3  10   5       13.18       12.69      2.77 o
  -2  10   5        3.93        7.86      2.08 o
  -1  10   5       15.39       18.24      1.69 o
   0  10   5        0.77        4.92      4.54 o
   1  10   5       50.02       42.92      2.84 o
   2  10   5       69.22       72.59      3.83 o
   3  10   5        6.33        5.83      2.55 o
   4  10   5       17.48        9.35      3.07 o
  -4  11   5        7.36        8.07      3.36 o
  -3  11   5        0.01       -0.66      5.16 o
  -2  11   5       70.28       73.06      3.57 o
  -1  11   5       34.35       31.28      2.48 o
   0  11   5       70.47       80.64     13.88 o
   1  11   5      205.48      190.49     13.53 o
   2  11   5        8.55        7.35      4.39 o
   3  11   5       13.62       12.49      3.14 o
  -3  12   5        6.40        3.27      3.62 o
  -2  12   5        4.57       -0.58      8.07 o
  -1  12   5       68.16       62.20      4.02 o
   0  12   5        0.68       -2.52      5.66 o
   1  12   5       81.33       67.80     11.10 o
   2  12   5       17.44       18.69      4.62 o
   3  12   5        8.44       13.66      5.63 o
  -3  13   5        2.70        8.71      7.55 o
  -2  13   5       13.41       12.57     11.90 o
  -1  13   5        2.43        3.22      2.94 o
   0  13   5        0.64        6.07      5.33 o
   1  13   5       38.18       32.13      7.74 o
   2  13   5       71.00       68.63      7.94 o
  -2  14   5       33.02       21.57     11.56 o
  -1  14   5       13.26       12.13     11.60 o
   0  14   5        0.29        4.43      5.39 o
   1  14   5        0.29        8.36      5.98 o
  -6   0   6        0.69        2.45      6.85 o
  -4   0   6       34.53       38.05      1.95 o
  -2   0   6      823.59      808.73     21.64 o
   0   0   6       32.67       35.03      4.40 o
   2   0   6      123.45      120.98      3.73 o
   4   0   6       19.83       14.55      3.76 o
  -6   1   6        2.06        4.54      5.72 o
  -5   1   6       21.04       20.19      3.76 o
  -4   1   6       48.39       46.83      1.83 o
  -3   1   6       79.47       81.13      2.88 o
  -2   1   6        3.23        4.52      0.90 o
  -1   1   6       26.88       16.13      1.00 o
   0   1   6      158.55      162.76      5.15 o
   1   1   6      432.57      433.47     10.92 o
   2   1   6       70.51       75.16      2.19 o
   3   1   6       20.68       22.17      1.38 o
   4   1   6       16.32       18.96      1.42 o
   5   1   6        4.97        3.85      2.71 o
  -6   2   6        0.22        0.90      4.67 o
  -5   2   6       84.29       93.26      6.14 o
  -4   2   6      355.25      360.83      9.66 o
  -3   2   6       32.15       29.84      3.84 o
  -2   2   6      483.67      540.90     14.03 o
  -1   2   6      287.41      255.52      8.10 o
   0   2   6       36.67       34.05      2.15 o
   1   2   6      451.19      421.34     10.74 o
   2   2   6      665.66      702.77     16.32 o
   3   2   6        0.86        2.34      1.34 o
   4   2   6        1.69        3.10      1.76 o
   5   2   6       17.41       20.49      2.26 o
  -6   3   6        2.76        2.19      4.31 o
  -5   3   6        2.52        3.95      3.58 o
  -4   3   6       26.50       29.21      1.78 o
  -3   3   6        1.26        3.17      1.56 o
  -2   3   6      395.28      432.27     10.70 o
  -1   3   6      161.80      130.86      4.93 o
   0   3   6      148.65      136.25      4.81 o
   1   3   6      428.26      402.63     10.07 o
   2   3   6      150.06      162.26      4.41 o
   3   3   6       33.72       30.67      3.86 o
   4   3   6       11.76       15.46      1.64 o
   5   3   6        0.38        1.55      2.57 o
  -6   4   6        5.41        0.75      3.50 o
  -5   4   6        5.69        4.17      1.23 o
  -4   4   6       87.39       88.17      5.14 o
  -3   4   6      202.99      201.01      5.57 o
  -2   4   6      197.15      173.62      5.61 o
  -1   4   6      101.67      107.45      4.25 o
   0   4   6       28.72       23.82      2.09 o
   1   4   6      173.26      197.00      5.50 o
   2   4   6      321.06      305.22      7.79 o
   3   4   6       55.24       52.88      2.24 o
   4   4   6       15.82       14.34      1.81 o
   5   4   6       11.43        6.08      3.55 o
  -6   5   6        0.29        8.86     14.01 o
  -5   5   6        0.77        2.01      1.51 o
  -4   5   6       63.83       75.11      3.23 o
  -3   5   6      104.57       97.78      3.45 o
  -2   5   6      195.14      211.69      6.91 o
  -1   5   6      136.70      118.05      4.22 o
   0   5   6        0.15        2.26      1.18 o
   1   5   6        1.24        5.31      1.04 o
   2   5   6       99.35      105.61      3.16 o
   3   5   6       29.36       28.45      1.85 o
   4   5   6        0.04        0.65      2.35 o
   5   5   6       13.10        9.45      5.07 o
  -5   6   6       15.79       14.56      2.50 o
  -4   6   6       13.73       14.44      1.84 o
  -3   6   6      125.77      129.43      5.44 o
  -2   6   6       37.89       33.91      1.44 o
  -1   6   6      275.98      280.36     11.56 o
   0   6   6       26.25       28.10      1.67 o
   1   6   6      222.46      211.10      6.15 o
   2   6   6       86.22       84.04      3.88 o
   3   6   6        3.68        2.99      1.30 o
   4   6   6       41.19       35.66      2.43 o
   5   6   6       15.18       20.85      8.40 o
  -5   7   6        0.96        1.58      2.78 o
  -4   7   6        0.67        1.74      1.55 o
  -3   7   6      213.85      197.59      6.51 o
  -2   7   6       79.67       73.83      2.63 o
  -1   7   6       98.77       97.31      3.94 o
   0   7   6      121.08      117.55      3.93 o
   1   7   6       85.49       74.63      2.84 o
   2   7   6       18.31       19.07      1.55 o
   3   7   6       82.72       80.45      3.95 o
   4   7   6       17.18       16.89      2.35 o
   5   7   6        2.88       14.74      9.98 o
  -5   8   6       12.42       11.83      4.29 o
  -4   8   6       13.53       15.15      2.06 o
  -3   8   6      381.01      369.80     11.21 o
  -2   8   6      106.58      105.94      3.62 o
  -1   8   6       17.91       17.04      1.47 o
   0   8   6        2.04       -0.09      2.59 o
   1   8   6       33.04       37.64      2.26 o
   2   8   6       39.39       37.52      2.84 o
   3   8   6       96.69       94.13      3.56 o
   4   8   6       25.71       22.08      4.92 o
  -5   9   6        3.18        4.39      5.84 o
  -4   9   6        0.01        0.86      2.13 o
  -3   9   6       47.32       39.65      2.38 o
  -2   9   6      126.53      120.42      4.32 o
  -1   9   6       31.75       41.88     14.52 o
   0   9   6      241.64      265.76     10.34 o
   1   9   6        4.33        6.63      2.86 o
   2   9   6       67.82       77.99      6.31 o
   3   9   6        3.81        1.75      1.77 o
   4   9   6       30.84       33.12      7.68 o
  -4  10   6       14.98        9.77      5.85 o
  -3  10   6        0.74       -0.53      4.45 o
  -2  10   6       39.34       47.46      3.20 o
  -1  10   6       13.26       12.94      3.08 o
   0  10   6      231.77      207.90      9.02 o
   1  10   6       78.04       85.19      5.68 o
   2  10   6       47.19       51.46      5.56 o
   3  10   6        8.67        8.55      4.45 o
   4  10   6        0.02        5.09      4.27 o
  -4  11   6        1.10       -1.99      8.93 o
  -3  11   6       30.61       32.85      3.11 o
  -2  11   6       11.68        8.64      2.62 o
  -1  11   6       30.39       37.90      2.61 o
   0  11   6        5.38        2.34      3.35 o
   1  11   6      178.88      191.86     13.21 o
   2  11   6        0.09       -2.21      6.33 o
   3  11   6       22.98       20.02      5.12 o
  -3  12   6        0.15        2.31      6.20 o
  -2  12   6        7.61        6.80      3.36 o
  -1  12   6       81.28       70.14      7.81 o
   0  12   6       29.93       41.86      7.81 o
   1  12   6        9.54        8.86      6.50 o
   2  12   6        5.64        6.78      6.76 o
   3  12   6        3.00        5.85      5.21 o
  -3  13   6        1.32       12.46      6.77 o
  -2  13   6       22.70       52.13     22.93 o
  -1  13   6        2.28       -1.49      8.50 o
   0  13   6       19.60       17.71      6.27 o
   1  13   6       19.94       14.27      8.09 o
   2  13   6        0.03        0.40      7.24 o
  -2  14   6        7.54       11.01     12.49 o
  -1  14   6        0.34        3.33      5.94 o
   0  14   6        1.63        1.34      4.80 o
   1  14   6        7.34        9.47     15.50 o
  -5   0   7       14.08       14.95      8.78 o
  -3   0   7       57.02       53.05      2.40 o
  -1   0   7      266.34      278.04     15.62 o
   1   0   7     1735.89     1664.24     39.83 o
   3   0   7        0.04        3.14      2.43 o
   5   0   7        1.11        1.34      3.00 o
  -6   1   7        4.93       17.26     14.86 o
  -5   1   7       49.38       39.04      5.48 o
  -4   1   7      166.02      168.95      5.01 o
  -3   1   7      110.44      119.59      4.38 o
  -2   1   7        7.74        5.90      0.97 o
  -1   1   7      258.94      334.33      9.36 o
   0   1   7        0.04        0.27      1.04 o
   1   1   7       46.59       49.38      2.79 o
   2   1   7       33.19       29.92      1.31 o
   3   1   7      192.56      207.76      5.87 o
   4   1   7        0.42       -0.41      3.28 o
   5   1   7        0.98       -0.86      6.64 o
  -6   2   7        7.30       13.49     12.59 o
  -5   2   7        4.62        3.55      1.99 o
  -4   2   7       30.03       33.50      1.48 o
  -3   2   7        1.25        2.21      0.87 o
  -2   2   7      441.64      394.20     10.73 o
  -1   2   7        9.56       11.69      2.18 o
   0   2   7      345.13      352.93      9.91 o
   1   2   7        4.02        4.47      0.85 o
   2   2   7       21.67       25.27      6.23 o
   3   2   7       23.38       19.84      1.57 o
   4   2   7       54.73       60.80      3.95 o
   5   2   7        1.40        5.38      4.27 o
  -6   3   7        2.21        2.37      4.53 o
  -5   3   7        1.99        3.51      1.16 o
  -4   3   7        0.63       -0.33      2.16 o
  -3   3   7       61.32       62.21      2.71 o
  -2   3   7       23.80       30.44      1.72 o
  -1   3   7      157.94      149.67      5.28 o
   0   3   7      119.27      109.25      3.84 o
   1   3   7       73.75       76.95      2.56 o
   2   3   7      592.82      643.49     15.51 o
   3   3   7      151.51      148.03      4.93 o
   4   3   7        9.44       16.14      2.18 o
   5   3   7       12.17       12.05      3.22 o
  -6   4   7        0.07       -2.73      4.95 o
  -5   4   7       20.26       20.70      2.26 o
  -4   4   7        0.02        2.20      1.40 o
  -3   4   7      450.33      470.37     13.66 o
  -2   4   7        1.63        3.74      0.98 o
  -1   4   7       21.80       17.52      1.29 o
   0   4   7        1.31        3.16      1.21 o
   1   4   7     1106.68     1143.56     25.97 o
   2   4   7        1.09       -0.30      3.28 o
   3   4   7      123.93      126.10      4.26 o
   4   4   7       24.47       18.87      2.32 o
   5   4   7       14.92       15.71      6.35 o
  -5   5   7       53.37       66.72      4.59 o
  -4   5   7       38.92       43.21      2.46 o
  -3   5   7       34.09       36.04      1.73 o
  -2   5   7       86.43       79.52      2.99 o
  -1   5   7      685.83      647.80     17.42 o
   0   5   7      108.70      118.09      4.44 o
   1   5   7       46.57       63.46      3.34 o
   2   5   7       20.31       19.74      1.32 o
   3   5   7        7.90        8.49      2.02 o
   4   5   7       65.50       58.03      3.71 o
   5   5   7       68.95       48.60     13.67 o
  -5   6   7        0.19        5.06      2.76 o
  -4   6   7        9.25        9.78      1.81 o
  -3   6   7       34.13       32.80      3.39 o
  -2   6   7     1066.76     1089.71     28.33 o
  -1   6   7       51.25       54.62      2.59 o
   0   6   7      311.13      333.49      8.89 o
   1   6   7      123.56      128.07      5.94 o
   2   6   7        0.64       -0.06      2.95 o
   3   6   7        1.03        1.34      1.33 o
   4   6   7      116.41      132.47      5.31 o
   5   6   7        0.65       -4.04      7.25 o
  -5   7   7        0.06        4.71      3.27 o
  -4   7   7       17.24       19.53      3.26 o
  -3   7   7       58.47       43.06      4.26 o
  -2   7   7      629.47      647.66     18.97 o
  -1   7   7       12.60        9.82      1.72 o
   0   7   7      123.04      106.22      8.66 o
   1   7   7      247.90      262.34     10.98 o
   2   7   7      164.15      174.94      5.00 o
   3   7   7        5.54        3.41      1.66 o
   4   7   7       39.55       40.63      2.84 o
  -5   8   7       12.70       13.12      6.97 o
  -4   8   7        0.34        4.25      3.86 o
  -3   8   7      173.52      195.13     10.91 o
  -2   8   7        0.03        2.19      1.28 o
  -1   8   7        0.48        0.86      1.20 o
   0   8   7        1.39        5.64      1.81 o
   1   8   7      318.21      296.69      9.19 o
   2   8   7        0.03        1.59      1.45 o
   3   8   7       16.51       19.60      2.86 o
   4   8   7        1.14        1.02      2.97 o
  -5   9   7       16.42       18.26      8.48 o
  -4   9   7        1.56        2.28      2.56 o
  -3   9   7        0.08       -0.33      4.15 o
  -2   9   7       77.23       68.56      3.08 o
  -1   9   7      149.93      164.95      5.56 o
   0   9   7        3.29        2.67      2.69 o
   1   9   7      106.15      105.73      4.98 o
   2   9   7        5.62        4.79      1.94 o
   3   9   7        4.17        5.67      2.10 o
   4   9   7        0.87       -1.22      7.17 o
  -4  10   7        0.12        3.60      3.39 o
  -3  10   7        0.20        0.48      2.20 o
  -2  10   7       12.95       11.92      2.11 o
  -1  10   7        9.38       10.89      1.85 o
   0  10   7       54.80       65.51      8.51 o
   1  10   7        6.21       17.07     13.82 o
   2  10   7        1.68        1.23      2.34 o
   3  10   7        1.58        6.47      4.60 o
   4  10   7        0.52        7.19      9.19 o
  -4  11   7        0.14        1.88      3.43 o
  -3  11   7        2.67        0.85      6.24 o
  -2  11   7        4.76        2.98      2.39 o
  -1  11   7        8.60        5.08      2.01 o
   0  11   7        0.98        5.22      2.66 o
   1  11   7       39.92       31.20      5.68 o
   2  11   7       75.09       81.17      8.77 o
   3  11   7        2.76       -1.12      6.81 o
  -3  12   7        8.27       16.69      7.19 o
  -2  12   7        5.97        5.70      5.79 o
  -1  12   7        2.64        4.63      3.85 o
   0  12   7        0.69       -1.54      6.03 o
   1  12   7        0.65       -0.48      8.97 o
   2  12   7       20.17       27.20      7.73 o
  -2  13   7       14.54       25.17      6.28 o
  -1  13   7        4.58       -1.11      9.50 o
   0  13   7        1.80       -2.03      5.83 o
   1  13   7        2.12        0.98      6.44 o
   2  13   7       42.10       46.07      8.46 o
  -1  14   7       12.02       31.10      9.47 o
   0  14   7        7.88        4.67      8.38 o
  -6   0   8       39.99       46.15      9.12 o
  -4   0   8      198.98      209.61      7.60 o
  -2   0   8      194.60      190.59      8.80 o
   0   0   8     2272.50     2290.46     62.11 o
   2   0   8      235.51      255.48      7.82 o
   4   0   8       19.00       23.21      2.68 o
  -6   1   8        1.06       24.66     22.83 o
  -5   1   8       16.60       17.75      1.72 o
  -4   1   8      466.48      493.11     13.44 o
  -3   1   8        7.95        7.66      0.94 o
  -2   1   8      294.25      287.80      8.58 o
  -1   1   8      856.07      909.88     22.98 o
   0   1   8      630.68      625.04     14.90 o
   1   1   8      101.21       99.85      3.54 o
   2   1   8      252.14      258.98      7.16 o
   3   1   8        5.75        4.45      1.12 o
   4   1   8       29.76       32.85      2.11 o
   5   1   8        8.34        5.85      4.92 o
  -6   2   8        1.48        2.48      6.14 o
  -5   2   8        0.24        0.95      1.32 o
  -4   2   8        6.00        6.54      2.18 o
  -3   2   8      721.07      742.60     18.16 o
  -2   2   8       84.72       84.96      2.80 o
  -1   2   8      346.42      325.33      9.54 o
   0   2   8       21.27       25.95      1.44 o
   1   2   8      352.88      333.02      8.74 o
   2   2   8       18.19       21.08      1.52 o
   3   2   8      224.80      219.18      6.31 o
   4   2   8        0.00       -0.65      4.09 o
   5   2   8        6.84       -0.05      8.22 o
  -6   3   8        0.07        0.46      4.08 o
  -5   3   8       48.82       54.08      3.19 o
  -4   3   8       74.11       66.42      2.43 o
  -3   3   8      432.81      446.81     11.51 o
  -2   3   8      341.33      345.10      9.20 o
  -1   3   8      454.02      480.18     15.03 o
   0   3   8        6.91        7.37      1.22 o
   1   3   8      309.52      310.51      8.27 o
   2   3   8       30.07       29.60      1.98 o
   3   3   8      144.51      144.50      5.33 o
   4   3   8        2.25       -0.48      4.79 o
   5   3   8        8.83        2.43      5.69 o
  -5   4   8        4.50        6.99      3.22 o
  -4   4   8        6.94        4.61      1.16 o
  -3   4   8       87.64       86.56      2.71 o
  -2   4   8       10.10        7.05      0.99 o
  -1   4   8       39.11       41.08      1.93 o
   0   4   8      494.17      544.44     14.25 o
   1   4   8      151.07      143.64      4.32 o
   2   4   8       74.64       67.20      2.29 o
   3   4   8        0.98       -0.78      3.14 o
   4   4   8       97.30       97.41      4.04 o
   5   4   8        2.12       -3.08     12.89 o
  -5   5   8        3.36        0.85      2.00 o
  -4   5   8       11.49       16.51      1.44 o
  -3   5   8       53.88       56.11      2.22 o
  -2   5   8      171.58      178.45      6.16 o
  -1   5   8      153.79      148.64      6.31 o
   0   5   8      189.38      194.75      7.23 o
   1   5   8       17.82       14.40      1.95 o
   2   5   8      120.18      117.27      3.73 o
   3   5   8        3.82        3.29      1.37 o
   4   5   8        6.59        9.06      3.06 o
   5   5   8       19.95        8.09      9.09 o
  -5   6   8        6.53        8.55      2.47 o
  -4   6   8        0.64        2.48      1.66 o
  -3   6   8        6.55        9.38      1.69 o
  -2   6   8      105.15      103.54      3.46 o
  -1   6   8       31.10       36.59      6.28 o
   0   6   8       25.98       24.73      1.95 o
   1   6   8      101.38      100.94      3.40 o
   2   6   8        0.44        1.01      1.08 o
   3   6   8       36.88       34.85      2.37 o
   4   6   8       26.14       33.09      2.74 o
  -5   7   8        0.12        1.41      4.89 o
  -4   7   8        3.17        3.18      3.10 o
  -3   7   8       53.18       59.59      4.15 o
  -2   7   8      115.45      119.25      5.36 o
  -1   7   8       36.46       43.12      3.66 o
   0   7   8       50.86       54.81      4.33 o
   1   7   8       72.81       70.50      3.04 o
   2   7   8       13.73       12.94      2.08 o
   3   7   8        5.37        5.06      1.70 o
   4   7   8        2.57        2.91      2.51 o
  -5   8   8        0.86        5.38      5.33 o
  -4   8   8        0.03        2.69      2.24 o
  -3   8   8       58.91       64.59      4.51 o
  -2   8   8        2.71       -0.81      3.45 o
  -1   8   8        0.01        3.19      2.22 o
   0   8   8       69.64       63.31      3.66 o
   1   8   8       97.38       96.47      5.20 o
   2   8   8        5.43        5.55      2.15 o
   3   8   8        1.38        3.60      2.24 o
   4   8   8        1.32        3.10      3.85 o
  -4   9   8        0.77       -0.37      5.62 o
  -3   9   8       37.70       30.40      6.52 o
  -2   9   8      173.82      173.95      6.74 o
  -1   9   8        1.53        3.20      6.43 o
   0   9   8        1.57        2.51      1.87 o
   1   9   8       23.18       17.97      1.98 o
   2   9   8        3.47        2.33      1.79 o
   3   9   8        7.55       12.19      3.63 o
   4   9   8       15.21        4.66      7.46 o
  -4  10   8        0.22        2.53      2.50 o
  -3  10   8       21.64       25.80      4.81 o
  -2  10   8        0.81        2.44      2.04 o
  -1  10   8       41.33       46.90      3.08 o
   0  10   8       63.27       57.66      3.78 o
   1  10   8        2.70        9.04      6.11 o
   2  10   8        7.07       -0.64      6.87 o
   3  10   8        4.71        8.49      3.74 o
  -4  11   8        0.41       -0.72      7.08 o
  -3  11   8        1.29        5.69      4.64 o
  -2  11   8        2.01        0.08      5.21 o
  -1  11   8       17.05       12.75      4.91 o
   0  11   8       10.23       -1.91      7.87 o
   1  11   8      104.39      106.31      7.53 o
   2  11   8        7.60        1.87      4.18 o
   3  11   8        0.00        9.67      5.79 o
  -3  12   8       10.62        7.25      5.91 o
  -2  12   8        1.60       -2.83      6.22 o
  -1  12   8        0.33        4.03      8.53 o
   0  12   8        8.32        8.90      6.09 o
   1  12   8       18.12       18.16      4.57 o
   2  12   8       59.53       52.63      9.93 o
  -2  13   8       20.72       24.00     11.63 o
  -1  13   8        1.97       -1.42      9.25 o
   0  13   8        0.87       -2.79     13.86 o
   1  13   8        0.00        1.30      8.61 o
  -5   0   9       25.50       25.31      2.45 o
  -3   0   9       99.56       95.35      3.44 o
  -1   0   9      838.72      798.59     20.27 o
   1   0   9      103.19      109.91      3.49 o
   3   0   9       24.80       29.18      3.30 o
   5   0   9        3.73       -5.95      5.95 o
  -6   1   9        4.60        2.36      5.84 o
  -5   1   9        0.19        0.99      1.51 o
  -4   1   9       45.22       42.28      2.75 o
  -3   1   9      148.80      142.50      4.42 o
  -2   1   9       43.92       43.99      2.61 o
  -1   1   9       47.02       61.67      2.29 o
   0   1   9       13.91       13.42      1.37 o
   1   1   9      169.39      169.42      4.59 o
   2   1   9        1.06        1.77      1.30 o
   3   1   9       52.44       56.78      2.42 o
   4   1   9       30.60       32.82      2.85 o
   5   1   9        0.62       -0.74      7.28 o
  -6   2   9        0.97        2.30      6.98 o
  -5   2   9        0.36       -1.04      3.30 o
  -4   2   9      112.04      120.66      3.75 o
  -3   2   9      373.01      366.02      9.63 o
  -2   2   9      140.97      131.07      3.79 o
  -1   2   9      360.57      377.03      9.94 o
   0   2   9      422.65      415.04     10.51 o
   1   2   9       11.96       12.68      1.24 o
   2   2   9       99.82       92.21      3.23 o
   3   2   9       77.89       77.17      2.84 o
   4   2   9        4.98        4.98      2.58 o
   5   2   9        0.15        1.19      4.44 o
  -5   3   9        1.60        3.80      3.73 o
  -4   3   9        0.14        0.10      1.19 o
  -3   3   9      113.45      121.05      3.59 o
  -2   3   9       59.34       54.34      1.76 o
  -1   3   9       27.01       28.91      1.97 o
   0   3   9      319.27      328.09      8.54 o
   1   3   9       39.06       30.92      3.11 o
   2   3   9        9.04        7.79      1.56 o
   3   3   9        0.05        0.91      1.39 o
   4   3   9       12.39       17.40      3.09 o
   5   3   9        0.09       -1.58      8.07 o
  -5   4   9        4.22        3.86      2.32 o
  -4   4   9       14.54       10.24      1.27 o
  -3   4   9      217.18      219.34      7.10 o
  -2   4   9      382.40      387.09      9.87 o
  -1   4   9       69.08       64.20      3.12 o
   0   4   9        0.36        2.23      1.73 o
   1   4   9       44.99       46.13      2.10 o
   2   4   9        2.02        3.94      1.49 o
   3   4   9       31.88       30.58      2.73 o
   4   4   9       24.20       15.53      2.27 o
  -5   5   9        6.36        4.92      2.55 o
  -4   5   9        1.96        1.08      1.23 o
  -3   5   9       12.81       15.71      1.63 o
  -2   5   9      185.52      186.85      6.06 o
  -1   5   9      105.43      101.69      3.58 o
   0   5   9        9.60       10.25      1.47 o
   1   5   9      171.70      159.59      4.84 o
   2   5   9        5.46        7.91      1.68 o
   3   5   9        3.82        6.55      1.92 o
   4   5   9        1.87        2.58      2.99 o
  -5   6   9        0.38        2.95      2.45 o
  -4   6   9        9.39       13.51      1.92 o
  -3   6   9       82.56       86.46      3.32 o
  -2   6   9        0.44        0.11      1.57 o
  -1   6   9      126.45      130.72      4.62 o
   0   6   9      144.64      141.00      5.00 o
   1   6   9       84.43       90.56      3.07 o
   2   6   9       43.82       45.56      3.33 o
   3   6   9        7.28        8.49      2.27 o
   4   6   9        2.80        3.38      3.20 o
  -5   7   9       15.21       21.63      5.53 o
  -4   7   9        7.21        4.86      3.54 o
  -3   7   9        0.06        0.61      1.54 o
  -2   7   9       16.25       19.06      2.13 o
  -1   7   9       40.08       38.10      2.20 o
   0   7   9       21.45       28.23      2.68 o
   1   7   9       10.35       10.08      1.52 o
   2   7   9       10.16       12.84      2.96 o
   3   7   9       15.70       12.31      2.43 o
   4   7   9        7.79       11.13      3.66 o
  -5   8   9        0.00        1.04      6.97 o
  -4   8   9        1.03       -0.46      5.01 o
  -3   8   9        8.62        8.35      2.80 o
  -2   8   9      199.03      175.66      8.82 o
  -1   8   9       27.65       33.92      3.66 o
   0   8   9        5.83        5.12      1.64 o
   1   8   9        6.03        7.02      1.89 o
   2   8   9       13.58       20.62      2.01 o
   3   8   9       10.49        9.27      2.30 o
   4   8   9       11.56        9.32      4.29 o
  -4   9   9       16.48       12.12      3.60 o
  -3   9   9        8.31        7.21      2.85 o
  -2   9   9        2.99        4.80      2.08 o
  -1   9   9       35.08       34.26      3.62 o
   0   9   9       23.27       29.46      8.96 o
   1   9   9       14.89       19.51      2.33 o
   2   9   9       11.97       12.43      2.30 o
   3   9   9        9.73        6.63      2.85 o
  -4  10   9        5.59        0.43      3.45 o
  -3  10   9        4.00        3.57      3.48 o
  -2  10   9       12.84       14.27      2.79 o
  -1  10   9       16.09       14.35      4.43 o
   0  10   9       18.00       16.73      3.04 o
   1  10   9       26.00       15.87      2.65 o
   2  10   9        8.45        6.99      2.86 o
   3  10   9       12.89       20.41      6.15 o
  -3  11   9        3.55       -1.70      9.05 o
  -2  11   9       62.47       66.48     17.80 o
  -1  11   9        5.43        1.39      5.26 o
   0  11   9        0.87        2.88      2.87 o
   1  11   9        3.89        9.58      4.60 o
   2  11   9        4.99        2.04      7.59 o
  -3  12   9        8.02        3.80      8.44 o
  -2  12   9       19.52       19.50      5.46 o
  -1  12   9       15.61       11.72      5.99 o
   0  12   9       34.56       30.75      7.26 o
   1  12   9        4.98        2.45     11.19 o
   2  12   9        6.06        1.91      7.26 o
  -2  13   9        0.33       -4.25      8.24 o
  -1  13   9        2.14       19.12      6.44 o
   0  13   9        9.12       14.41      7.22 o
   1  13   9       74.96       76.63     11.35 o
  -4   0  10       14.88       11.23      4.99 o
  -2   0  10       44.68       31.31      2.37 o
   0   0  10      783.87      821.96     35.13 o
   2   0  10      218.41      236.75      9.30 o
   4   0  10        0.16       -1.80      5.63 o
  -5   1  10        0.14        3.44      1.59 o
  -4   1  10        5.02        7.79      2.42 o
  -3   1  10        0.20       -0.17      2.45 o
  -2   1  10        2.23        2.55      1.23 o
  -1   1  10       13.30        8.99      1.30 o
   0   1  10      144.95      148.61      4.99 o
   1   1  10        6.05        5.13      2.06 o
   2   1  10       16.56       17.03      1.25 o
   3   1  10        2.47        2.13      1.38 o
   4   1  10       10.15        9.41      2.89 o
  -5   2  10        8.64       12.73      5.05 o
  -4   2  10       12.79       10.74      1.33 o
  -3   2  10      266.25      280.78      7.66 o
  -2   2  10        0.35        0.57      1.36 o
  -1   2  10       25.61       27.82      1.45 o
   0   2  10       43.64       43.95      2.20 o
   1   2  10      624.47      647.79     16.03 o
   2   2  10        3.56        5.08      1.34 o
   3   2  10       15.74       19.32      3.24 o
   4   2  10        1.00        0.65      2.31 o
  -5   3  10        1.78        3.83      2.13 o
  -4   3  10        9.70        6.21      1.20 o
  -3   3  10      222.90      228.61      6.82 o
  -2   3  10        1.00        1.01      0.73 o
  -1   3  10        9.79        7.19      1.80 o
   0   3  10       14.97       17.56      1.76 o
   1   3  10       24.20       27.05      1.65 o
   2   3  10        1.37        4.12      2.26 o
   3   3  10      100.37      104.57      4.34 o
   4   3  10       11.53        8.09      2.44 o
  -5   4  10        0.07        1.84      2.94 o
  -4   4  10       50.16       42.07      2.53 o
  -3   4  10       48.36       50.86      1.89 o
  -2   4  10      848.91      887.89     22.93 o
  -1   4  10        4.09        3.54      2.28 o
   0   4  10      126.89      114.68      3.90 o
   1   4  10       21.87       25.45      1.66 o
   2   4  10      101.31      111.69      4.02 o
   3   4  10        6.11        7.09      2.40 o
   4   4  10       93.35       80.43      4.64 o
  -5   5  10        0.12        0.54      2.49 o
  -4   5  10       24.00       23.84      1.76 o
  -3   5  10       39.69       41.11      2.20 o
  -2   5  10        8.36        9.13      1.98 o
  -1   5  10       33.85       32.03      2.70 o
   0   5  10      494.79      511.47     14.28 o
   1   5  10        6.82        9.39      1.73 o
   2   5  10        6.18        7.55      1.68 o
   3   5  10        0.01        0.42      1.99 o
   4   5  10       20.42       18.99      3.08 o
  -5   6  10       19.53       20.27      5.65 o
  -4   6  10        8.35        9.80      2.12 o
  -3   6  10        4.62        5.83      1.82 o
  -2   6  10       32.69       30.45      2.11 o
  -1   6  10      929.76      983.93     27.66 o
   0   6  10       30.39       27.12      4.43 o
   1   6  10      212.40      212.44      7.30 o
   2   6  10        1.22        4.67      2.76 o
   3   6  10        2.61        4.70      2.38 o
   4   6  10        5.11        9.85      5.38 o
  -5   7  10        0.03       -2.09      6.72 o
  -4   7  10        0.13        0.95      2.49 o
  -3   7  10      110.50      118.75      5.20 o
  -2   7  10      132.18      134.33      8.56 o
  -1   7  10       31.40       31.14      3.61 o
   0   7  10        8.02        5.07      1.70 o
   1   7  10       54.86       53.36      2.71 o
   2   7  10       10.40       10.85      1.71 o
   3   7  10       34.56       34.39      3.25 o
   4   7  10        1.34        1.46      4.45 o
  -4   8  10       49.99       54.93      4.10 o
  -3   8  10        2.51        2.25      3.11 o
  -2   8  10       49.78       54.33      4.31 o
  -1   8  10       80.66       77.30      3.88 o
   0   8  10        2.87        6.50      2.51 o
   1   8  10       11.57       15.02      4.51 o
   2   8  10      150.83      153.13      7.92 o
   3   8  10        7.54        9.39      3.22 o
  -4   9  10        1.77       10.07      4.87 o
  -3   9  10        2.85        4.17      3.02 o
  -2   9  10        0.58        1.40      2.43 o
  -1   9  10        2.65        2.15      2.41 o
   0   9  10      126.46      128.37      6.15 o
   1   9  10        1.64        4.13      2.95 o
   2   9  10        6.99        3.92      3.02 o
   3   9  10        0.02        5.47      4.37 o
  -4  10  10       17.36       12.03      5.45 o
  -3  10  10        0.01       -3.95      9.84 o
  -2  10  10        0.61       -4.23      6.04 o
  -1  10  10       21.11       13.69      8.92 o
   0  10  10       15.56       10.52      5.59 o
   1  10  10       82.55       89.03      5.78 o
   2  10  10       15.98       14.03      5.96 o
   3  10  10        2.21        0.39      6.06 o
  -3  11  10       15.60       15.63      5.28 o
  -2  11  10       10.53       14.81      6.16 o
  -1  11  10        0.98       10.88     12.25 o
   0  11  10       13.89        8.86      4.28 o
   1  11  10        0.01        7.00      8.64 o
   2  11  10        0.00       -1.05      8.33 o
  -2  12  10        1.19        0.06      6.09 o
  -1  12  10        4.99        6.17      6.87 o
   0  12  10       18.44       31.15      6.70 o
   1  12  10        8.36       12.46      8.15 o
  -1  13  10        0.12        4.12      7.00 o
   0  13  10       22.85       22.42      7.70 o
  -5   0  11       34.41       32.78      4.52 o
  -3   0  11       13.66       38.53     35.97 o
  -1   0  11       98.84      108.04      4.69 o
   1   0  11       64.44       53.55      4.22 o
   3   0  11       13.11        9.91      2.06 o
  -5   1  11        8.94        9.36      2.44 o
  -4   1  11        2.23        1.33      1.17 o
  -3   1  11       93.84       98.65      3.30 o
  -2   1  11       35.36       25.33      1.70 o
  -1   1  11       27.11       29.53      2.06 o
   0   1  11      214.33      213.86      6.19 o
   1   1  11       19.74       20.94      1.23 o
   2   1  11        8.97        8.80      1.65 o
   3   1  11       16.12       17.92      2.70 o
   4   1  11        7.18        6.48      2.81 o
  -5   2  11        0.51       -4.60      5.60 o
  -4   2  11       41.72       38.72      2.35 o
  -3   2  11      190.91      178.77      5.54 o
  -2   2  11       76.45       86.75      2.97 o
  -1   2  11        8.32       10.51      2.56 o
   0   2  11       53.13       54.28      2.46 o
   1   2  11       69.54       66.85      2.48 o
   2   2  11       11.18       11.32      1.57 o
   3   2  11       14.18       13.65      2.02 o
   4   2  11       13.65       12.40      3.85 o
  -5   3  11        1.45        1.15      2.40 o
  -4   3  11       21.17       26.52      2.04 o
  -3   3  11       40.34       34.97      1.64 o
  -2   3  11      181.11      196.43      6.56 o
  -1   3  11      130.25      141.95      6.44 o
   0   3  11       82.33       85.19      3.31 o
   1   3  11       58.85       65.75      3.11 o
   2   3  11        3.01        5.37      2.69 o
   3   3  11        3.97        4.00      2.09 o
   4   3  11        3.65        1.30      3.22 o
  -5   4  11       16.09       11.43      4.33 o
  -4   4  11       32.14       27.68      1.88 o
  -3   4  11       99.10       98.66      3.20 o
  -2   4  11      115.78      116.19      3.72 o
  -1   4  11      116.57      126.25      5.79 o
   0   4  11      125.25      128.44      4.03 o
   1   4  11       85.05       86.83      3.36 o
   2   4  11        4.50        3.21      3.83 o
   3   4  11       11.51        9.63      2.98 o
   4   4  11        3.62        3.48      3.03 o
  -5   5  11       10.81       11.31      3.55 o
  -4   5  11        0.21        1.02      1.67 o
  -3   5  11       10.05        8.31      2.39 o
  -2   5  11       55.24       53.95      3.96 o
  -1   5  11        0.88       -0.66      4.27 o
   0   5  11       31.88       36.10      2.30 o
   1   5  11        7.71        8.52      1.97 o
   2   5  11       21.35       20.04      3.34 o
   3   5  11       40.05       38.33      3.39 o
   4   5  11        0.35       -2.64      7.34 o
  -5   6  11        9.36       22.98      4.13 o
  -4   6  11       16.02       22.25      3.01 o
  -3   6  11        2.94        4.41      1.93 o
  -2   6  11       96.11       90.66      3.67 o
  -1   6  11       99.16      106.64      5.21 o
   0   6  11       98.86      102.43      4.24 o
   1   6  11        0.42        2.20      1.71 o
   2   6  11        7.65        5.37      1.61 o
   3   6  11        8.46        6.62      2.34 o
   4   6  11        7.09        7.38      4.32 o
  -5   7  11        2.04        3.94      4.95 o
  -4   7  11        3.87        3.66      2.76 o
  -3   7  11        1.86       -0.27      3.91 o
  -2   7  11       42.84       41.87      3.32 o
  -1   7  11        0.29        1.03      4.53 o
   0   7  11       70.33       74.85      4.38 o
   1   7  11       17.44       19.01      3.07 o
   2   7  11        0.92        2.43      1.71 o
   3   7  11        6.09        2.58      2.72 o
  -4   8  11        1.14        2.45      3.16 o
  -3   8  11       11.34       10.38      2.54 o
  -2   8  11       44.40       42.78      3.19 o
  -1   8  11        1.22        0.66      2.78 o
   0   8  11       35.66       34.70      3.37 o
   1   8  11       28.87       24.25      3.90 o
   2   8  11       28.22       24.81      4.44 o
   3   8  11        9.37       13.47      4.91 o
  -4   9  11        4.63        4.45      4.67 o
  -3   9  11        0.19        0.15      2.49 o
  -2   9  11        0.10        0.70      3.90 o
  -1   9  11      177.07      168.25      7.35 o
   0   9  11        1.68        4.44      3.65 o
   1   9  11        1.55       -1.71      7.46 o
   2   9  11        0.13        0.19      3.67 o
   3   9  11        0.81        5.18      5.51 o
  -3  10  11        9.85       10.64      4.23 o
  -2  10  11        0.05       -2.51      5.29 o
  -1  10  11        6.13        4.98      7.23 o
   0  10  11       21.95       23.53      5.36 o
   1  10  11       45.78       45.43      6.47 o
   2  10  11        2.37        1.33      4.19 o
  -3  11  11        6.74        9.69      6.76 o
  -2  11  11        4.20        3.96     10.35 o
  -1  11  11        1.29        1.35      9.82 o
   0  11  11       41.19       39.17      7.41 o
   1  11  11        0.84       -2.63     10.73 o
   2  11  11       19.62       21.31      7.08 o
  -2  12  11        1.45        3.45      6.15 o
  -1  12  11        1.52       14.44      8.66 o
   0  12  11        3.50        7.24      7.84 o
   1  12  11        0.00       -3.06     10.37 o
  -4   0  12       63.56       75.03     13.62 o
  -2   0  12      127.73      123.69      5.06 o
   0   0  12      229.65      237.88      7.81 o
   2   0  12        2.07        1.66      5.21 o
   4   0  12       17.69       15.05     13.10 o
  -5   1  12       15.48       12.42      3.58 o
  -4   1  12        5.98        5.28      1.73 o
  -3   1  12        8.56       15.16      5.52 o
  -2   1  12       98.16       93.67      3.63 o
  -1   1  12       73.76       72.77      3.75 o
   0   1  12       60.23       57.89      2.53 o
   1   1  12        0.27       -1.04      3.92 o
   2   1  12       33.29       41.91      4.01 o
   3   1  12        0.61       -0.33      5.26 o
   4   1  12       20.20       10.73      3.03 o
  -5   2  12        1.41        3.25      3.73 o
  -4   2  12        1.61        1.61      2.02 o
  -3   2  12       98.11      105.38      3.49 o
  -2   2  12        7.06        7.12      2.12 o
  -1   2  12       43.60       47.08      2.16 o
   0   2  12        6.14       10.36      1.40 o
   1   2  12       40.09       46.74      1.95 o
   2   2  12        0.27        1.39      4.11 o
   3   2  12       65.26       59.95      3.39 o
   4   2  12        0.81        3.35      2.86 o
  -5   3  12        1.44       -0.87      5.79 o
  -4   3  12        5.18        4.80      1.62 o
  -3   3  12       14.81       11.96      1.50 o
  -2   3  12      185.22      183.93      5.18 o
  -1   3  12      135.11      141.09      6.70 o
   0   3  12       61.83       66.80      3.12 o
   1   3  12      126.44      130.21      4.58 o
   2   3  12        0.80       -0.14      3.78 o
   3   3  12        0.60        1.06      2.85 o
   4   3  12        0.05        2.94      3.35 o
  -5   4  12        0.11        3.92      3.53 o
  -4   4  12       40.58       36.78      2.44 o
  -3   4  12        4.16        1.83      1.42 o
  -2   4  12       24.87       20.25      1.93 o
  -1   4  12        0.91        1.92      2.08 o
   0   4  12      484.59      525.73     15.35 o
   1   4  12        0.01       -2.69      3.69 o
   2   4  12       10.68       13.14      2.46 o
   3   4  12        1.52        2.34      2.64 o
   4   4  12        0.02        1.27      3.00 o
  -5   5  12        1.56        1.58      3.81 o
  -4   5  12        7.86       11.97      2.37 o
  -3   5  12        1.11        5.70      1.82 o
  -2   5  12        8.52       13.36      1.90 o
  -1   5  12      191.54      195.68      7.97 o
   0   5  12      188.55      194.87      6.28 o
   1   5  12        4.95        7.00      2.08 o
   2   5  12       39.73       36.76      4.50 o
   3   5  12        6.62        8.92      3.06 o
   4   5  12       12.22        9.77      5.60 o
  -5   6  12        0.50       -0.29      5.74 o
  -4   6  12        0.03        2.37      3.30 o
  -3   6  12       18.94       19.93      2.76 o
  -2   6  12        3.35        4.00      2.00 o
  -1   6  12      243.93      262.35      9.59 o
   0   6  12        7.07       19.11      9.60 o
   1   6  12        0.20        0.80      2.08 o
   2   6  12        0.13       -1.93      5.34 o
   3   6  12       44.93       37.95      7.27 o
  -4   7  12       12.12       13.60      3.96 o
  -3   7  12       28.91       32.65      3.05 o
  -2   7  12        3.18        7.14      2.38 o
  -1   7  12       10.27       10.25      2.43 o
   0   7  12       24.37       26.42      3.30 o
   1   7  12       40.29       43.23      3.07 o
   2   7  12       12.77        9.68      2.61 o
   3   7  12        2.85        0.94      9.99 o
  -4   8  12       46.10       65.02     12.65 o
  -3   8  12        0.23        3.67      2.87 o
  -2   8  12        0.05       -1.84      4.90 o
  -1   8  12       12.14        7.77      2.46 o
   0   8  12       35.22       32.62      3.19 o
   1   8  12        1.25       -2.88      5.56 o
   2   8  12       32.67       30.40      4.26 o
   3   8  12       11.86       12.76      6.64 o
  -3   9  12        0.50       -0.71      5.66 o
  -2   9  12       15.56       19.11     11.65 o
  -1   9  12        7.42        7.22      6.39 o
   0   9  12        1.59        4.81      9.74 o
   1   9  12        0.01        1.52      3.19 o
   2   9  12        0.51        2.12      6.66 o
  -3  10  12       25.08       26.21      6.01 o
  -2  10  12        0.31       -1.26      6.50 o
  -1  10  12        0.61       -1.55      6.23 o
   0  10  12        0.83       -2.70      7.71 o
   1  10  12        0.04       10.05      9.72 o
   2  10  12        0.02        5.96      6.57 o
  -2  11  12        0.03       -1.66      8.86 o
  -1  11  12       66.73       72.38     28.60 o
   0  11  12        4.25        6.55      9.48 o
   1  11  12        2.77        7.33     22.12 o
  -5   0  13       20.60       14.46     17.32 o
  -3   0  13       10.76       15.18      8.18 o
  -1   0  13       96.99       97.10     10.11 o
   1   0  13      125.84      113.38      9.52 o
   3   0  13       35.73       36.32      4.92 o
  -5   1  13       42.73       51.00      5.25 o
  -4   1  13        0.00        0.61      1.84 o
  -3   1  13       62.85       61.31      4.18 o
  -2   1  13        5.82        7.91      1.74 o
  -1   1  13        0.14        6.96      6.12 o
   0   1  13       67.17       68.55      3.95 o
   1   1  13      198.49      221.76      6.86 o
   2   1  13        1.27        5.69      1.74 o
   3   1  13        2.55        3.19      2.44 o
   4   1  13        0.05        2.04      3.83 o
  -5   2  13        1.40        4.97      5.40 o
  -4   2  13       86.18       87.60      4.20 o
  -3   2  13        2.96        2.08      1.60 o
  -2   2  13       12.62        9.09      1.79 o
  -1   2  13       21.44       16.34      2.49 o
   0   2  13       20.84       26.43      2.91 o
   1   2  13        4.84        6.85      1.36 o
   2   2  13       79.32       78.45      5.07 o
   3   2  13        5.75        2.44      2.64 o
   4   2  13        0.01       -0.20      7.57 o
  -5   3  13        8.94        4.17      3.21 o
  -4   3  13        1.56        1.65      2.61 o
  -3   3  13        0.52        2.83      1.55 o
  -2   3  13      263.21      287.84      8.25 o
  -1   3  13       16.26       14.89      2.30 o
   0   3  13      133.42      128.67      4.79 o
   1   3  13       44.92       39.11      3.33 o
   2   3  13       62.15       63.35      4.23 o
   3   3  13        3.89        2.89      3.24 o
   4   3  13        7.86        4.79      7.63 o
  -5   4  13        1.27        4.76      3.00 o
  -4   4  13        8.87        8.34      2.32 o
  -3   4  13        3.54        3.76      1.78 o
  -2   4  13        0.03        1.60      1.26 o
  -1   4  13      346.36      383.41     11.23 o
   0   4  13       49.31       54.20      2.89 o
   1   4  13        7.26        5.79      3.16 o
   2   4  13        0.88        1.15      2.48 o
   3   4  13       14.03       14.57      4.10 o
  -4   5  13        4.88        8.92      2.15 o
  -3   5  13       44.79       50.46      7.17 o
  -2   5  13        0.80       -0.78      4.21 o
  -1   5  13      188.33      198.94      6.86 o
   0   5  13       51.98       54.93     11.90 o
   1   5  13       20.44       26.72     10.23 o
   2   5  13        4.94       68.95     35.80 o
   3   5  13        5.95        3.62      3.78 o
  -4   6  13       25.41       19.41      5.33 o
  -3   6  13        3.84        7.70      4.22 o
  -2   6  13        0.18        3.22      2.74 o
  -1   6  13       47.37       50.79      3.54 o
   0   6  13      129.15      123.52      4.88 o
   1   6  13       12.65       13.70      2.76 o
   2   6  13       21.91       10.25      6.12 o
   3   6  13        7.99        8.76      6.60 o
  -4   7  13        2.23        0.66      3.13 o
  -3   7  13        2.84        0.95      2.61 o
  -2   7  13       24.11       24.19      4.95 o
  -1   7  13        0.13        1.09      2.77 o
   0   7  13        0.01       -0.86      5.58 o
   1   7  13        1.87        1.53      2.88 o
   2   7  13       17.85       17.61      5.05 o
   3   7  13        0.87        4.27      6.31 o
  -4   8  13       14.55       17.32      6.47 o
  -3   8  13       14.12       17.16      5.12 o
  -2   8  13       14.00       13.95      4.08 o
  -1   8  13        4.03        1.85      5.28 o
   0   8  13       11.54        9.68      4.43 o
   1   8  13        7.80        4.91      3.55 o
   2   8  13        0.68        1.18      8.97 o
  -3   9  13        0.29       -2.67      7.63 o
  -2   9  13        1.14        4.09      7.87 o
  -1   9  13        0.39       -1.49      6.65 o
   0   9  13       22.23       18.17      5.58 o
   1   9  13        8.47       17.80      5.80 o
   2   9  13        0.00       -3.17     11.03 o
  -2  10  13        0.64       -0.74      9.14 o
  -1  10  13        0.38        4.21     10.43 o
   0  10  13       19.54       16.74      7.30 o
   1  10  13        3.00        6.97     12.62 o
  -1  11  13       14.54       30.83      8.40 o
   0  11  13       31.80       36.14      8.52 o
  -4   0  14       14.91        8.01      6.72 o
  -2   0  14       22.95       31.26      3.60 o
   0   0  14        7.34        5.22      2.51 o
   2   0  14       13.19        8.92      7.27 o
  -5   1  14       17.48       16.25      4.36 o
  -4   1  14        0.14        1.73      2.52 o
  -3   1  14        9.92        6.80      2.24 o
  -2   1  14        6.19        5.64      2.79 o
  -1   1  14       53.67       56.44      3.48 o
   0   1  14       15.74       20.79      3.99 o
   1   1  14        3.42        0.99      1.81 o
   2   1  14       17.24       15.60      2.35 o
   3   1  14        8.20        3.00      3.10 o
  -5   2  14       20.25       19.57      5.80 o
  -4   2  14        5.97        5.54      2.38 o
  -3   2  14        3.49        0.49      1.92 o
  -2   2  14       75.54       62.78      4.01 o
  -1   2  14       66.36       77.10      3.47 o
   0   2  14        0.00       11.44      9.16 o
   1   2  14       14.06       16.07      2.24 o
   2   2  14       39.68       36.32      7.71 o
   3   2  14        1.03       -2.40      7.43 o
  -5   3  14        0.04        1.84      3.78 o
  -4   3  14        5.79        3.12      2.39 o
  -3   3  14        2.89       -0.49      5.00 o
  -2   3  14        3.98        1.97      2.48 o
  -1   3  14        1.00        1.49      1.72 o
   0   3  14        7.85       12.78      6.06 o
   1   3  14       17.26       16.26      3.37 o
   2   3  14        0.98       -1.27      5.34 o
   3   3  14        7.79        8.12      4.49 o
  -4   4  14        8.27        8.61      3.03 o
  -3   4  14        2.67        5.14      2.42 o
  -2   4  14       41.37       41.20      2.65 o
  -1   4  14       52.10       50.21      7.14 o
   0   4  14        2.17        3.07      4.08 o
   1   4  14       43.01       38.78      3.19 o
   2   4  14       38.97       31.19      8.36 o
   3   4  14        1.94        5.03      6.56 o
  -4   5  14        1.62        3.05      5.56 o
  -3   5  14        3.95        6.57      3.71 o
  -2   5  14       18.16       15.91      3.37 o
  -1   5  14       10.10        7.74      2.35 o
   0   5  14        7.84        6.63      3.98 o
   1   5  14        2.15        0.32      2.75 o
   2   5  14        0.93        6.20      3.30 o
   3   5  14        0.15       -6.78      9.49 o
  -4   6  14        6.44        1.56      3.18 o
  -3   6  14        0.01       -0.17      5.73 o
  -2   6  14       11.11        8.71      2.31 o
  -1   6  14       84.16       86.57      5.14 o
   0   6  14        3.49       -1.44      9.88 o
   1   6  14       11.85       16.20      4.89 o
   2   6  14        4.45        0.15      5.06 o
   3   6  14        0.15       -0.38      9.50 o
  -4   7  14        8.79        5.68      6.21 o
  -3   7  14        8.47        2.64      3.83 o
  -2   7  14        3.50        8.59      3.61 o
  -1   7  14        3.60        7.63      6.71 o
   0   7  14        6.33       11.33      3.78 o
   1   7  14       13.54       15.30      8.05 o
   2   7  14        3.37       -1.24      9.68 o
  -3   8  14        1.42        2.31      4.81 o
  -2   8  14       11.55       10.21      4.14 o
  -1   8  14       20.46       19.94      6.42 o
   0   8  14        1.76        0.83      5.09 o
   1   8  14        6.91        6.59      5.70 o
   2   8  14        3.23       11.04      9.40 o
  -3   9  14        7.47        3.57      8.24 o
  -2   9  14        0.58        1.62      5.62 o
  -1   9  14        7.89        6.68      7.11 o
   0   9  14       51.26       55.30      7.94 o
   1   9  14        7.43       18.56     28.21 o
  -2  10  14        0.16       -5.01      9.33 o
  -1  10  14        4.46        4.76      8.34 o
   0  10  14        1.23       -4.03      9.75 o
  -3   0  15       31.98       25.93     12.94 o
  -1   0  15       53.93       50.74      4.97 o
   1   0  15        4.15       11.18      3.16 o
   3   0  15        0.91       -0.66      2.67 o
  -4   1  15        1.01       -0.75      5.16 o
  -3   1  15        0.02       -0.29      5.77 o
  -2   1  15        3.70        4.15      3.05 o
  -1   1  15       34.96       36.69      2.98 o
   0   1  15        9.69        9.01      2.65 o
   1   1  15        0.93        0.74      2.01 o
   2   1  15        0.04        1.43      4.09 o
   3   1  15        3.06        4.32      4.26 o
  -4   2  15       28.19       23.65      5.45 o
  -3   2  15        0.40        4.12      3.09 o
  -2   2  15       52.18       60.22      5.76 o
  -1   2  15        6.98        6.74      2.18 o
   0   2  15       24.52       18.06      2.41 o
   1   2  15        2.43       -0.55      5.95 o
   2   2  15       10.64        5.44      6.80 o
   3   2  15        0.02       -6.95      7.41 o
  -4   3  15       15.39       14.11      3.20 o
  -3   3  15        2.39        0.23      2.30 o
  -2   3  15        2.94       -2.12      5.42 o
  -1   3  15        0.01       -3.48      4.73 o
   0   3  15        2.01       -2.05      5.21 o
   1   3  15        5.53       -3.84      5.30 o
   2   3  15       43.45       35.63      4.86 o
   3   3  15        1.20       -5.40      9.94 o
  -4   4  15        9.94        8.08      4.18 o
  -3   4  15        8.68        7.06      3.19 o
  -2   4  15        0.30        0.87      2.27 o
  -1   4  15       79.83       61.71      3.96 o
   0   4  15        2.48       -0.32      7.93 o
   1   4  15      141.64      156.38      8.09 o
   2   4  15        1.94       -0.48      7.16 o
  -4   5  15        0.27        5.84      5.62 o
  -3   5  15        1.67        2.26      4.92 o
  -2   5  15        3.90        3.57      3.16 o
  -1   5  15       62.15       61.16      4.25 o
   0   5  15        5.90       10.47      4.13 o
   1   5  15        5.31        4.27      4.87 o
   2   5  15        1.38        3.95      3.59 o
  -3   6  15        0.59        3.25      5.26 o
  -2   6  15       31.18       37.99      5.99 o
  -1   6  15        0.67        7.27      5.35 o
   0   6  15      219.64      234.04     16.94 o
   1   6  15        6.85        4.64      4.13 o
   2   6  15        0.06        4.31      5.84 o
  -3   7  15        1.29        2.01      3.77 o
  -2   7  15        4.68        2.28      3.23 o
  -1   7  15        0.54        1.77      8.25 o
   0   7  15        4.18        5.21      5.82 o
   1   7  15       18.66       31.64      5.90 o
   2   7  15       19.88       26.78     14.68 o
  -3   8  15       53.06       72.14     10.42 o
  -2   8  15        9.62       13.76      4.59 o
  -1   8  15        0.20        1.46      9.94 o
   0   8  15        5.32       10.48      7.39 o
   1   8  15       11.48       10.49      8.17 o
  -2   9  15        0.41       -4.36      9.96 o
  -1   9  15       33.50       30.59      8.28 o
   0   9  15        1.09        7.05      7.95 o
  -4   0  16        0.18       -0.34      6.24 o
  -2   0  16       59.06       65.03     19.01 o
   0   0  16       13.90       13.56      8.55 o
   2   0  16        0.08        2.78      4.30 o
  -4   1  16        8.48        4.99      3.12 o
  -3   1  16        1.03       -3.87      6.31 o
  -2   1  16        1.18        2.76      4.04 o
  -1   1  16        0.27       -0.23      6.97 o
   0   1  16        4.04        5.11      3.29 o
   1   1  16        6.44        3.12      3.52 o
   2   1  16       25.03       17.17      6.98 o
  -4   2  16       50.05       33.10     22.11 o
  -3   2  16       17.29       11.08      8.74 o
  -2   2  16        5.41       -3.56     12.58 o
  -1   2  16        2.25        0.19      5.58 o
   0   2  16       14.96       16.49      2.97 o
   1   2  16       19.12       15.89      4.60 o
   2   2  16       34.89       42.54      5.13 o
  -4   3  16       19.33       21.70     10.33 o
  -3   3  16       19.43       11.84     10.34 o
  -2   3  16        2.80        1.12      3.79 o
  -1   3  16       45.28       64.17      8.37 o
   0   3  16        0.01        2.98      3.27 o
   1   3  16        4.68       -5.45      5.84 o
   2   3  16        6.42       11.18      4.94 o
  -4   4  16        4.70        3.04      5.64 o
  -3   4  16        7.41        9.82      4.33 o
  -2   4  16       27.33       21.78     10.55 o
  -1   4  16       11.98       25.01      6.47 o
   0   4  16       12.38       10.45      4.76 o
   1   4  16       53.35       46.41      8.07 o
   2   4  16        4.16       -0.11      9.87 o
  -3   5  16        6.78       13.05      6.11 o
  -2   5  16       16.41       14.25      3.37 o
  -1   5  16        2.03        2.32      5.74 o
   0   5  16       45.22       42.67      4.14 o
   1   5  16        1.90        0.81      4.62 o
   2   5  16        6.48        1.79      4.38 o
  -3   6  16       18.15       16.08      7.45 o
  -2   6  16       28.68       32.56      8.33 o
  -1   6  16       10.95        8.58      3.52 o
   0   6  16        6.72       15.80      7.10 o
   1   6  16        5.42        3.18      5.60 o
  -2   7  16        1.97        3.97      4.06 o
  -1   7  16        8.36       12.20      5.07 o
   0   7  16       10.32        8.41      6.18 o
   1   7  16        1.15        9.44      7.84 o
  -2   8  16        3.35       -3.70     12.79 o
  -1   8  16        0.70        1.63      7.56 o
   0   8  16        5.00        4.70      6.90 o
  -3   0  17       13.72        1.87      7.52 o
  -1   0  17       80.44       73.30     13.26 o
   1   0  17        1.13       -0.39      6.39 o
  -3   1  17        0.36        2.38      6.22 o
  -2   1  17        0.89        2.50      5.23 o
  -1   1  17        9.62        9.51      3.84 o
   0   1  17        9.96       11.71      3.06 o
   1   1  17        3.93        2.80      3.24 o
   2   1  17        0.08       -2.01      8.60 o
  -3   2  17        0.54       -2.90      8.06 o
  -2   2  17       18.81       18.72      3.45 o
  -1   2  17        0.88        2.11      4.89 o
   0   2  17       13.18       13.48      4.29 o
   1   2  17        1.81       -2.36      8.07 o
   2   2  17       28.85       27.06      8.79 o
  -3   3  17       11.60       10.76      5.77 o
  -2   3  17        7.28       14.33      5.17 o
  -1   3  17        0.04        6.46      5.13 o
   0   3  17        1.78        4.53      3.80 o
   1   3  17        5.06        4.77      4.81 o
  -3   4  17        0.00        0.62      6.74 o
  -2   4  17        0.61       -2.07      7.24 o
  -1   4  17       20.57       23.16      5.60 o
   0   4  17        1.53       10.79      4.62 o
   1   4  17        5.99        2.60      5.27 o
  -3   5  17        0.02       -0.32      7.32 o
  -2   5  17        2.11        5.38      8.82 o
  -1   5  17        4.67       11.53     19.33 o
   0   5  17       13.89       13.26      5.91 o
   1   5  17        1.86        3.32      6.16 o
  -2   6  17       22.50       25.42      6.99 o
  -1   6  17        2.12        2.83      6.67 o
   0   6  17        0.07       -1.96      9.58 o
  -1   7  17        0.10       49.42     69.12 o
   0   7  17        0.44        4.83      7.44 o
  -2   0  18       35.52       29.32      9.95 o
   0   0  18       14.39       16.15      8.27 o
  -3   1  18        0.01        6.21     13.89 o
  -2   1  18        2.38       12.62      5.25 o
  -1   1  18        0.53        3.17      8.43 o
   0   1  18        0.40        3.46      4.15 o
   1   1  18        3.53       -4.50      7.91 o
  -3   2  18        0.00        4.38      6.29 o
  -2   2  18        3.59       10.36      6.35 o
  -1   2  18        9.62       12.20      8.16 o
   0   2  18        0.33       -6.85     10.23 o
   1   2  18        5.48        0.91     10.87 o
  -2   3  18        0.87       -3.32     10.06 o
  -1   3  18        6.88        5.05      8.79 o
   0   3  18        2.54        0.25      6.03 o
   1   3  18        0.96        1.59      8.05 o
  -2   4  18       14.17        8.23      6.47 o
  -1   4  18        3.22        6.09      6.58 o
   0   4  18        1.70        3.13      5.36 o
  -1   5  18        1.65        0.46      8.78 o
   0   5  18       27.15        5.47      7.25 o
  -1   0  19        0.56        0.79      8.40 o
  -2   1  19        1.98       -0.57      8.81 o
  -1   1  19        1.28       -8.79      9.21 o
   0   1  19        2.27       -8.39     14.47 o
  -1   2  19        0.67        2.23      7.62 o
 
